# Supplementary material for: N-(2-Chloro­phenyl­sulfon­yl)-2,2-dimethyl­propanamide
Source: Acta Crystallogr Sect E Struct Rep Online. 2011 May 14;67(Pt 6):o1400. doi: 10.1107/S1600536811017429 (PMC3120501; doi:10.1107/S1600536811017429)
Supplement: Supplementary file 2 [file e-67-o1400-Isup2.hkl]

# 
# h,k,l, Fc-squared, Fo-squared, sigma(Fo-squared) and status flag 
# 
data_I
_shelx_title ' SA91 P-1' 
_shelx_refln_list_code          4 
_shelx_F_calc_maximum       95.03 
_exptl_crystal_F_000       288.00 
_reflns_d_resolution_high  0.8001 
 
loop_ 
 _symmetry_equiv_pos_as_xyz 
 'x, y, z' 
 '-x, -y, -z' 
 
_cell_length_a     8.7850 
_cell_length_b     8.9140 
_cell_length_c     9.3130 
_cell_angle_alpha 103.120 
_cell_angle_beta  107.140 
_cell_angle_gamma  94.200 
 
_shelx_F_squared_multiplier     1.000 
 
loop_ 
 _refln_index_h 
 _refln_index_k 
 _refln_index_l 
 _refln_F_squared_calc 
 _refln_F_squared_meas 
 _refln_F_squared_sigma 
 _refln_observed_status 
   2   0   0     1220.39     1244.50     14.51 o 
   3   0   0      316.60      321.98      3.50 o 
   4   0   0      628.17      623.40      1.16 o 
   5   0   0        4.90       10.25      0.28 o 
   6   0   0       67.22       65.31      0.68 o 
   7   0   0      183.79      177.33      1.89 o 
   8   0   0        3.23        3.71      0.71 o 
   9   0   0       31.22       27.00      1.09 o 
  10   0   0       72.30       74.41      1.73 o 
 -10   1   0       54.38       57.50      1.54 o 
  -9   1   0       26.87       31.16      1.15 o 
  -8   1   0      104.00       99.59      4.20 o 
  -7   1   0      128.31      124.66      1.03 o 
  -6   1   0      229.45      244.24      1.71 o 
  -5   1   0       80.45       92.81      1.52 o 
  -4   1   0      966.76      992.43      4.62 o 
  -3   1   0      204.05      226.77      7.69 o 
  -2   1   0      648.00      668.65      1.67 o 
  -1   1   0     1543.18     1505.00     17.38 o 
   1   1   0     1530.27     1555.53      3.63 o 
   2   1   0      149.59      160.83      0.68 o 
   3   1   0      518.05      526.55      1.58 o 
   4   1   0      227.89      234.80      0.72 o 
   5   1   0      161.29      174.94      0.71 o 
   6   1   0      395.72      376.63      2.47 o 
   7   1   0      281.26      265.69      2.32 o 
   8   1   0        6.96        6.69      0.74 o 
   9   1   0        6.35        6.16      0.79 o 
  10   1   0       25.97       23.57      1.16 o 
 -10   2   0       60.62       60.42      1.60 o 
  -9   2   0       10.17       12.15      0.55 o 
  -8   2   0       73.97       76.49      1.25 o 
  -7   2   0        3.05        2.75      0.49 o 
  -6   2   0       19.34       18.61      0.67 o 
  -5   2   0       93.95      100.06      1.45 o 
  -4   2   0     2056.14     2058.62      2.46 o 
  -3   2   0     2876.31     2950.73     15.30 o 
  -2   2   0      349.89      399.07      3.21 o 
  -1   2   0     7638.82     7119.07    281.04 o 
   0   2   0      122.07       87.60      0.60 o 
   1   2   0      122.74      164.25      0.92 o 
   2   2   0      130.13      106.54      0.87 o 
   3   2   0      912.37      871.06      1.83 o 
   4   2   0        3.32        5.32      0.16 o 
   5   2   0       75.69       67.76      1.93 o 
   6   2   0        5.57        4.78      0.36 o 
   7   2   0       84.37       85.37      1.47 o 
   8   2   0        1.47        0.55      0.72 o 
   9   2   0       65.45       69.20      1.58 o 
 -10   3   0        5.94        5.33      1.27 o 
  -9   3   0        2.48        3.88      0.70 o 
  -8   3   0       10.06       13.18      0.77 o 
  -7   3   0       15.24       21.04      0.76 o 
  -6   3   0        1.56        0.79      0.50 o 
  -5   3   0       92.78       74.18      1.02 o 
  -4   3   0      367.02      362.84      3.07 o 
  -3   3   0       80.59      105.47      1.60 o 
  -2   3   0       48.32       43.57      0.41 o 
  -1   3   0       37.15       40.68      0.29 o 
   0   3   0       56.32       58.45      0.36 o 
   1   3   0        2.55        3.17      0.28 o 
   2   3   0      416.13      453.63      4.11 o 
   3   3   0     1016.98     1049.19      3.40 o 
   4   3   0      151.78      154.35      1.46 o 
   5   3   0       87.69       86.88      1.27 o 
   6   3   0       62.40       65.81      1.26 o 
   7   3   0       15.21       15.43      0.88 o 
   8   3   0       59.68       67.29      1.48 o 
   9   3   0       27.96       26.01      1.15 o 
 -10   4   0        5.72        6.93      0.88 o 
  -9   4   0       16.01       19.10      0.97 o 
  -8   4   0        1.06        1.07      0.60 o 
  -7   4   0        0.89        2.67      0.58 o 
  -6   4   0       24.30       21.57      0.79 o 
  -5   4   0      325.69      331.87      2.17 o 
  -4   4   0        6.67        8.13      0.47 o 
  -3   4   0      190.30      190.00      0.75 o 
  -2   4   0      431.22      417.92      1.86 o 
  -1   4   0      260.48      261.79      2.58 o 
   0   4   0      168.64      167.50      2.41 o 
   1   4   0      356.50      316.24      5.26 o 
   2   4   0      595.90      626.98      6.39 o 
   3   4   0        3.55        4.29      0.45 o 
   4   4   0       49.92       42.07      0.91 o 
   5   4   0      160.47      145.01      1.70 o 
   6   4   0        6.42        6.97      0.75 o 
   7   4   0       42.20       39.66      1.18 o 
   8   4   0       17.56       22.73      1.08 o 
   9   4   0        0.77        0.31      0.77 o 
  -9   5   0        1.16        0.06      0.63 o 
  -8   5   0       35.15       35.66      1.09 o 
  -7   5   0        2.68        2.41      0.62 o 
  -6   5   0       40.49       39.74      1.01 o 
  -4   5   0        6.52        5.29      0.57 o 
  -3   5   0       89.52       82.09      0.60 o 
  -2   5   0       47.49       39.17      0.48 o 
  -1   5   0      252.92      284.59      1.83 o 
   0   5   0       77.51       86.34      0.71 o 
   1   5   0       39.72       39.05      0.77 o 
   2   5   0      101.13      106.75      1.25 o 
   3   5   0       44.65       42.79      0.95 o 
   4   5   0      367.44      349.51      2.50 o 
   5   5   0      256.60      257.46      2.29 o 
   6   5   0        2.64        2.70      0.72 o 
   7   5   0        0.01       -0.45      0.81 o 
   8   5   0        1.20        1.22      0.75 o 
  -9   6   0       35.13       34.42      1.20 o 
  -8   6   0        1.05        0.40      0.66 o 
  -7   6   0       13.67       16.03      0.88 o 
  -6   6   0       50.18       50.06      1.14 o 
  -5   6   0      193.16      186.90      1.90 o 
  -4   6   0        4.02        5.74      0.40 o 
  -3   6   0      285.14      276.34      1.08 o 
  -2   6   0      217.43      216.09      1.87 o 
  -1   6   0       16.55       15.47      0.30 o 
   0   6   0        9.03        9.46      0.37 o 
   1   6   0      118.61      117.92      1.38 o 
   2   6   0        8.48        8.77      0.72 o 
   3   6   0      301.40      285.61      2.34 o 
   4   6   0       44.14       46.64      1.19 o 
   5   6   0        0.88       -0.33      0.68 o 
   6   6   0        1.14       -0.43      0.82 o 
   7   6   0       17.85       12.19      0.95 o 
  -8   7   0       42.11       40.15      1.29 o 
  -7   7   0        1.55        0.73      0.72 o 
  -6   7   0       15.28       12.51      0.84 o 
  -5   7   0        9.00        9.00      0.71 o 
  -4   7   0      208.83      204.99      1.46 o 
  -3   7   0      384.67      379.63      2.62 o 
  -2   7   0       10.93       10.59      0.33 o 
  -1   7   0       43.92       40.78      0.66 o 
   0   7   0       58.47       67.26      2.21 o 
   1   7   0      662.84      675.14     12.36 o 
   2   7   0       10.00       10.47      0.78 o 
   3   7   0       42.61       37.31      1.07 o 
   4   7   0       43.72       42.80      1.22 o 
   5   7   0       36.09       33.31      1.10 o 
   6   7   0       84.60       91.80      1.77 o 
  -8   8   0       11.46       13.25      1.06 o 
  -7   8   0       18.49       17.45      1.00 o 
  -6   8   0        8.40        6.55      0.70 o 
  -5   8   0        7.36        6.25      0.49 o 
  -4   8   0       25.56       24.94      0.60 o 
  -3   8   0        3.70        4.09      0.32 o 
  -2   8   0       16.70       15.61      0.53 o 
  -1   8   0        8.26        7.77      0.55 o 
   0   8   0      158.10      165.17      4.47 o 
   1   8   0        2.72        3.12      0.66 o 
   2   8   0      187.94      175.42      2.01 o 
   3   8   0        0.13        0.32      0.61 o 
   4   8   0        0.05       -0.03      0.64 o 
   5   8   0        6.51        7.15      0.94 o 
  -7   9   0       13.66       14.83      0.99 o 
  -6   9   0        0.53        0.85      0.62 o 
  -5   9   0        7.55        9.40      0.54 o 
  -4   9   0       21.19       18.72      0.91 o 
  -3   9   0       55.44       58.01      0.86 o 
  -2   9   0       20.77       17.44      0.60 o 
  -1   9   0       23.79       28.80      0.88 o 
   0   9   0      140.28      138.85      3.21 o 
   1   9   0       10.15       11.79      0.60 o 
   2   9   0       19.58       20.83      0.71 o 
   3   9   0       33.14       38.35      1.50 o 
   4   9   0        6.50        7.91      0.88 o 
  -5  10   0        1.42        1.62      0.66 o 
  -4  10   0        1.46        1.80      0.74 o 
  -3  10   0        3.18        2.82      0.66 o 
  -2  10   0        3.13        4.10      1.34 o 
  -1  10   0       35.49       31.01      1.89 o 
   0  10   0        1.22        2.30      0.50 o 
   1  10   0        1.03       -0.43      0.51 o 
   2  10   0       24.81       24.60      1.27 o 
   1 -11   1        5.15        8.08      0.94 o 
   2 -11   1        2.18        2.88      0.82 o 
  -3 -10   1       15.41       14.69      0.74 o 
  -2 -10   1        0.00       -0.48      0.48 o 
  -1 -10   1        3.86        3.11      0.51 o 
   0 -10   1        1.44        1.11      1.00 o 
   1 -10   1        0.15        0.65      0.47 o 
   2 -10   1       12.77       12.13      0.84 o 
   3 -10   1       15.33       17.80      0.98 o 
   4 -10   1        0.14        0.17      0.62 o 
   5 -10   1        5.31        6.81      0.85 o 
  -5  -9   1       52.08       55.11      1.52 o 
  -4  -9   1       47.44       46.62      1.35 o 
  -3  -9   1        4.95        7.03      0.84 o 
  -2  -9   1       23.53       23.50      1.02 o 
  -1  -9   1        3.30        1.44      0.70 o 
   0  -9   1        2.26        3.32      0.47 o 
   1  -9   1        9.83        6.26      0.50 o 
   2  -9   1       87.80       82.99      1.46 o 
   3  -9   1        9.49       10.92      0.77 o 
   4  -9   1        0.20       -0.01      0.45 o 
   5  -9   1        1.84        0.97      0.45 o 
   6  -9   1        9.79       10.49      0.80 o 
   7  -9   1       20.59       20.16      1.01 o 
  -6  -8   1        5.50        6.12      0.90 o 
  -5  -8   1       22.03       27.11      1.11 o 
  -4  -8   1       22.10       19.31      1.01 o 
  -3  -8   1       41.12       40.88      1.13 o 
  -2  -8   1       43.45       43.54      1.14 o 
  -1  -8   1       82.14       82.23      1.43 o 
   0  -8   1        1.48        1.30      0.74 o 
   1  -8   1      123.43      127.20      1.82 o 
   2  -8   1        0.05       -0.32      0.39 o 
   3  -8   1       28.12       28.50      1.05 o 
   4  -8   1        2.68        2.78      0.43 o 
   5  -8   1        1.76        2.13      0.59 o 
   6  -8   1       35.45       33.33      1.09 o 
   7  -8   1       13.80       13.15      0.95 o 
   8  -8   1       50.22       47.29      1.42 o 
  -7  -7   1       12.38       15.16      1.09 o 
  -6  -7   1       33.43       34.48      1.24 o 
  -5  -7   1       95.97       92.32      1.65 o 
  -4  -7   1        3.59        3.86      0.75 o 
  -3  -7   1        3.40        3.70      0.71 o 
  -2  -7   1      717.79      692.14      3.59 o 
  -1  -7   1      305.00      307.29      2.34 o 
   0  -7   1        0.23        0.53      1.02 o 
   1  -7   1      101.90       95.65      3.98 o 
   2  -7   1       39.79       41.47      0.58 o 
   3  -7   1        3.89        4.16      0.42 o 
   4  -7   1       11.95       11.54      0.53 o 
   5  -7   1       49.89       53.76      1.18 o 
   6  -7   1       60.69       59.40      1.28 o 
   7  -7   1       53.71       52.24      1.33 o 
   8  -7   1        0.25       -0.47      0.85 o 
  -8  -6   1       41.22       41.93      1.35 o 
  -7  -6   1        0.59        1.30      0.76 o 
  -6  -6   1       19.68       20.55      0.98 o 
  -5  -6   1       25.41       24.04      0.97 o 
  -4  -6   1      114.89      106.43      1.58 o 
  -3  -6   1      333.04      330.02      2.50 o 
  -2  -6   1      462.87      462.00      2.74 o 
  -1  -6   1        1.03        0.44      0.55 o 
   0  -6   1       83.26       91.11      1.17 o 
   1  -6   1      118.30      109.46      0.74 o 
   2  -6   1       19.97       18.59      0.43 o 
   3  -6   1       68.55       69.96      0.83 o 
   4  -6   1      190.34      175.93      2.03 o 
   5  -6   1      379.48      370.22      2.55 o 
   6  -6   1        0.02       -0.12      0.66 o 
   7  -6   1        2.08        1.37      0.70 o 
   8  -6   1       30.19       30.45      1.08 o 
   9  -6   1        5.47        6.36      0.98 o 
  -8  -5   1       26.96       28.49      1.17 o 
  -7  -5   1        0.19       -0.09      0.71 o 
  -6  -5   1        3.55        4.67      0.77 o 
  -5  -5   1      173.85      159.08      1.84 o 
  -4  -5   1       11.06        9.17      0.71 o 
  -3  -5   1     1261.49     1249.89      4.40 o 
  -2  -5   1      257.84      268.05      1.89 o 
  -1  -5   1        2.43        1.61      0.12 o 
   0  -5   1       40.28       41.04      0.96 o 
   1  -5   1      108.53       98.16      0.70 o 
   2  -5   1        1.67        0.27      0.16 o 
   3  -5   1        1.60        2.00      0.18 o 
   4  -5   1       53.12       48.49      2.66 o 
   5  -5   1        0.51        0.66      0.52 o 
   6  -5   1      134.44      125.59      1.59 o 
   7  -5   1       34.49       38.12      1.08 o 
   8  -5   1       21.74       24.48      1.02 o 
   9  -5   1        0.06        0.41      0.78 o 
  -9  -4   1       22.10       20.98      1.12 o 
  -8  -4   1        0.01       -0.21      0.73 o 
  -7  -4   1        0.78        1.08      0.74 o 
  -6  -4   1       38.15       39.13      1.08 o 
  -5  -4   1      203.44      181.29      1.83 o 
  -4  -4   1       75.60       74.26      0.66 o 
  -3  -4   1        0.47        2.99      0.20 o 
  -2  -4   1        3.79        3.42      0.30 o 
  -1  -4   1      153.57      153.26      1.21 o 
   0  -4   1      831.42      799.34     18.08 o 
   1  -4   1      596.53      598.44      1.94 o 
   2  -4   1       55.58       66.73      0.69 o 
   3  -4   1       24.24       20.08      0.31 o 
   4  -4   1        0.37        0.11      0.19 o 
   5  -4   1       11.12       11.23      0.96 o 
   6  -4   1      110.93       98.69      1.33 o 
   7  -4   1       45.67       42.22      1.07 o 
   8  -4   1        7.87        7.07      0.80 o 
   9  -4   1       31.42       27.29      1.07 o 
  -9  -3   1        2.14        1.87      0.81 o 
  -8  -3   1       26.31       28.72      1.09 o 
  -7  -3   1      379.66      388.93      2.90 o 
  -6  -3   1      462.65      448.42      2.88 o 
  -5  -3   1       34.22       33.72      0.91 o 
  -4  -3   1        0.02        0.30      0.39 o 
  -3  -3   1        8.92        5.36      0.63 o 
  -2  -3   1      210.88      241.08      4.85 o 
  -1  -3   1       94.21       93.94      2.60 o 
   0  -3   1      707.12      660.52      2.06 o 
   1  -3   1      319.61      300.34      5.36 o 
   2  -3   1        2.04        1.26      0.10 o 
   3  -3   1      645.82      675.62      6.14 o 
   4  -3   1      408.97      419.66      2.34 o 
   5  -3   1       18.39       23.91      1.77 o 
   6  -3   1      253.10      246.49      1.91 o 
   7  -3   1        7.85        3.33      0.60 o 
   8  -3   1        0.82       -0.64      0.64 o 
   9  -3   1        1.77        2.10      0.70 o 
  10  -3   1       38.45       35.19      1.35 o 
 -10  -2   1        1.60       -0.63      1.03 o 
  -9  -2   1        0.15        0.14      0.72 o 
  -8  -2   1       36.59       38.59      1.16 o 
  -7  -2   1       29.47       29.64      0.99 o 
  -6  -2   1        5.38        5.36      0.62 o 
  -5  -2   1       27.35       30.40      0.79 o 
  -4  -2   1      677.65      699.36      2.64 o 
  -3  -2   1       52.37       76.90      1.90 o 
  -2  -2   1      423.54      467.57      2.78 o 
  -1  -2   1     3257.79     3325.56     11.34 o 
   0  -2   1     1368.41     1331.02     21.68 o 
   1  -2   1      431.31      460.86      1.45 o 
   2  -2   1      248.99      258.09      0.99 o 
   3  -2   1     1674.02     1644.83      2.24 o 
   4  -2   1       18.02       22.04      0.66 o 
   5  -2   1      269.72      255.56      8.49 o 
   6  -2   1       40.65       35.95      0.78 o 
   7  -2   1        9.34        7.90      0.60 o 
   8  -2   1        7.05        6.38      0.61 o 
   9  -2   1       52.36       57.12      1.43 o 
  10  -2   1       41.17       43.15      1.40 o 
 -10  -1   1       29.18       28.59      1.20 o 
  -9  -1   1        3.88        3.11      0.71 o 
  -8  -1   1       34.88       35.26      1.07 o 
  -7  -1   1       21.69       19.83      0.85 o 
  -6  -1   1        8.05        8.12      0.34 o 
  -5  -1   1      797.83      773.45      2.69 o 
  -4  -1   1      161.20      150.11      1.32 o 
  -3  -1   1       91.51      101.03      0.51 o 
  -2  -1   1      354.15      386.66      0.98 o 
  -1  -1   1     2679.09     2776.32     65.81 o 
   1  -1   1       88.77      111.68      0.53 o 
   2  -1   1     3139.11     3052.70     14.73 o 
   3  -1   1       32.39       24.36      0.53 o 
   4  -1   1      247.07      263.23      2.02 o 
   5  -1   1       73.56       70.11      2.76 o 
   6  -1   1        0.77        0.79      0.35 o 
   7  -1   1       11.07       10.35      0.46 o 
   8  -1   1       30.16       30.33      1.06 o 
   9  -1   1       82.06       83.38      1.61 o 
  10  -1   1        3.53        3.85      1.01 o 
 -10   0   1        5.82        6.62      0.97 o 
  -9   0   1       24.92       28.07      1.08 o 
  -8   0   1        7.16        5.78      0.70 o 
  -7   0   1       85.82       83.48      3.29 o 
  -6   0   1      105.79      102.70      4.90 o 
  -5   0   1     1939.60     1897.53      2.11 o 
  -4   0   1     1385.56     1364.39      6.81 o 
  -3   0   1      287.51      310.45      7.80 o 
  -2   0   1      533.81      549.23     11.85 o 
   1   0   1      101.70      132.45      0.63 o 
   2   0   1     2326.97     2356.52      3.36 o 
   3   0   1       85.27       90.68      0.71 o 
   4   0   1      305.70      348.49      1.86 o 
   5   0   1       11.23       10.03      0.51 o 
   6   0   1      238.61      216.58      2.01 o 
   7   0   1       57.15       52.87      1.19 o 
   8   0   1       82.36       81.85      1.51 o 
   9   0   1        0.34        0.50      0.70 o 
  10   0   1       10.58       11.85      1.00 o 
 -10   1   1       21.44       24.21      1.17 o 
  -9   1   1       22.04       18.48      0.98 o 
  -8   1   1       75.20       68.91      2.20 o 
  -7   1   1        2.74        2.90      0.38 o 
  -6   1   1      618.93      570.56      2.56 o 
  -5   1   1      298.99      281.70      1.62 o 
  -4   1   1        5.74        5.25      0.35 o 
  -3   1   1     1345.75     1387.03      2.95 o 
  -2   1   1     7049.35     7310.55     29.27 o 
  -1   1   1      263.10      290.59      4.19 o 
   0   1   1     4719.03     5043.36    243.99 o 
   1   1   1     1596.34     1538.15     19.28 o 
   2   1   1       13.56       10.35      0.20 o 
   3   1   1      621.40      641.94      3.49 o 
   4   1   1      589.25      589.14      2.16 o 
   5   1   1      251.94      222.72      3.28 o 
   6   1   1      137.99      131.64      0.97 o 
   7   1   1       65.86       63.59      1.31 o 
   8   1   1       13.15       11.83      0.82 o 
   9   1   1        9.56        7.77      0.87 o 
 -10   2   1        1.25        0.52      0.90 o 
  -9   2   1       11.77       12.70      0.57 o 
  -8   2   1       60.40       66.79      1.18 o 
  -7   2   1        3.33        3.64      0.51 o 
  -6   2   1      426.59      441.02      2.35 o 
  -5   2   1       25.74       26.30      0.61 o 
  -4   2   1      579.62      641.12      5.32 o 
  -3   2   1       29.13       37.24      0.56 o 
  -2   2   1     9030.17     7556.14     21.84 o 
  -1   2   1       79.09       92.82      0.89 o 
   0   2   1       12.16       17.67      0.26 o 
   1   2   1      233.84      227.24      0.79 o 
   2   2   1        0.47        1.02      0.16 o 
   3   2   1      387.30      452.89      8.05 o 
   4   2   1       10.61        8.25      0.38 o 
   5   2   1       91.88       84.38      2.59 o 
   6   2   1       12.88       14.38      0.46 o 
   7   2   1       74.51       67.84      1.37 o 
   8   2   1       42.78       41.65      1.22 o 
   9   2   1        0.09       -0.49      0.88 o 
 -10   3   1       27.10       28.22      1.30 o 
  -9   3   1       33.78       32.08      1.02 o 
  -8   3   1       50.60       43.35      1.05 o 
  -7   3   1       21.63       30.86      0.85 o 
  -6   3   1        0.31        1.44      0.47 o 
  -5   3   1        9.47       10.54      0.53 o 
  -4   3   1       40.30       52.35      0.82 o 
  -3   3   1     1864.30     1740.93     14.67 o 
  -2   3   1      325.89      328.50      1.13 o 
  -1   3   1      462.33      471.25      1.57 o 
   0   3   1      847.57      846.93      4.01 o 
   1   3   1     1482.07     1487.79      3.05 o 
   2   3   1        1.07        0.83      0.21 o 
   3   3   1      246.20      246.14      1.13 o 
   4   3   1      127.84      120.40      0.88 o 
   5   3   1       48.50       43.29      0.63 o 
   6   3   1       25.66       23.86      0.58 o 
   7   3   1      189.47      189.91      2.16 o 
   8   3   1       57.49       55.61      1.40 o 
   9   3   1       16.02       15.47      1.12 o 
 -10   4   1       16.75       19.42      0.99 o 
  -9   4   1       10.06       11.19      0.80 o 
  -8   4   1        0.21        0.45      0.57 o 
  -7   4   1        4.70        6.80      0.60 o 
  -6   4   1      257.77      235.57      1.98 o 
  -5   4   1      233.87      213.74      1.75 o 
  -4   4   1       12.22       13.51      0.81 o 
  -3   4   1      996.87      979.12      4.97 o 
  -2   4   1      106.08      109.22      1.10 o 
  -1   4   1     1016.07     1086.18      2.18 o 
   0   4   1      345.33      371.20      1.64 o 
   1   4   1      240.27      244.18      2.93 o 
   2   4   1      228.97      254.88      1.72 o 
   3   4   1      152.64      155.75      1.47 o 
   4   4   1        0.27        0.01      0.48 o 
   5   4   1       10.05       10.16      0.75 o 
   6   4   1       36.50       35.15      1.07 o 
   7   4   1      161.27      162.27      2.11 o 
   8   4   1        8.94        8.27      0.85 o 
 -10   5   1        0.31        0.00      0.85 o 
  -9   5   1        0.01       -0.40      0.74 o 
  -8   5   1        1.87        1.13      0.67 o 
  -7   5   1       34.83       32.94      0.96 o 
  -6   5   1       68.17       61.99      1.17 o 
  -5   5   1      349.24      307.26      2.27 o 
  -4   5   1      199.01      201.74      1.73 o 
  -3   5   1      180.37      164.52      2.16 o 
  -2   5   1        0.46        0.15      0.19 o 
  -1   5   1      215.99      213.86      1.63 o 
   0   5   1      709.50      707.88      1.47 o 
   1   5   1       50.52       46.88      0.83 o 
   2   5   1        4.56        7.24      0.55 o 
   3   5   1       27.91       28.87      0.82 o 
   4   5   1       12.28       14.84      0.79 o 
   5   5   1      128.91      126.58      1.68 o 
   6   5   1      202.74      204.70      2.30 o 
   7   5   1       41.99       41.07      1.28 o 
   8   5   1        0.01        0.09      0.86 o 
  -9   6   1       16.30       18.32      1.04 o 
  -8   6   1        2.69        3.87      0.78 o 
  -7   6   1       33.96       36.17      1.11 o 
  -6   6   1        0.17       -0.23      0.58 o 
  -5   6   1       21.18       16.76      0.52 o 
  -4   6   1      148.75      143.57      1.03 o 
  -3   6   1       54.59       57.47      0.55 o 
  -2   6   1       63.89       59.00      1.06 o 
  -1   6   1      188.45      179.35      0.94 o 
   0   6   1       21.88       20.80      0.48 o 
   1   6   1      129.31      123.31      2.63 o 
   2   6   1        4.65        5.02      0.62 o 
   3   6   1       69.12       65.90      1.25 o 
   4   6   1        7.85        5.55      0.78 o 
   5   6   1       15.68       11.14      0.87 o 
   6   6   1       24.36       28.85      1.19 o 
   7   6   1        4.90        5.70      0.83 o 
  -8   7   1       50.89       53.76      1.46 o 
  -7   7   1        1.33        1.09      0.72 o 
  -6   7   1       18.96       18.33      0.89 o 
  -5   7   1       20.35       19.69      0.53 o 
  -4   7   1      139.04      134.61      0.89 o 
  -3   7   1        0.99        0.09      0.29 o 
  -2   7   1        7.90        7.97      0.53 o 
  -1   7   1       34.17       30.42      0.62 o 
   0   7   1        3.19        4.94      0.42 o 
   1   7   1      137.13      139.39      3.85 o 
   2   7   1      195.23      203.75      3.89 o 
   3   7   1      113.69      111.53      1.62 o 
   4   7   1        1.83        2.07      0.69 o 
   5   7   1        0.85       -0.22      0.63 o 
   6   7   1        0.46        1.26      0.83 o 
  -8   8   1        2.15        1.15      0.78 o 
  -7   8   1       18.10       19.79      1.09 o 
  -6   8   1        0.06       -0.15      0.69 o 
  -5   8   1       70.32       69.33      1.95 o 
  -4   8   1        5.41        6.77      0.37 o 
  -3   8   1       29.78       24.34      1.65 o 
  -2   8   1       45.03       37.64      1.41 o 
  -1   8   1        6.23        7.08      0.52 o 
   0   8   1       14.03       17.18      0.67 o 
   1   8   1       93.87       88.79      4.53 o 
   2   8   1       20.96       22.93      0.66 o 
   3   8   1        2.53        1.74      0.45 o 
   4   8   1        1.62        2.15      0.66 o 
   5   8   1        1.49        0.97      0.80 o 
  -7   9   1        0.73        0.29      0.67 o 
  -6   9   1       10.50       11.57      0.86 o 
  -5   9   1       22.42       22.71      0.66 o 
  -4   9   1       13.00       12.48      0.55 o 
  -3   9   1        4.68        5.65      0.48 o 
  -2   9   1       14.72       15.82      1.04 o 
  -1   9   1       51.88       56.87      0.93 o 
   0   9   1       30.09       31.01      1.59 o 
   1   9   1        0.84       -0.28      0.48 o 
   2   9   1        0.22       -0.29      0.49 o 
   3   9   1        4.13        4.97      0.94 o 
  -5  10   1        3.97        4.23      0.66 o 
  -4  10   1        1.05       -0.28      0.72 o 
  -3  10   1       13.88       19.31      1.71 o 
  -2  10   1       56.15       64.02      2.93 o 
  -1  10   1       18.04       24.48      0.99 o 
   0  10   1       29.91       30.35      0.80 o 
   1  10   1        1.42        0.68      0.53 o 
   0 -11   2        0.00        0.22      0.69 o 
   1 -11   2        4.97        6.73      0.92 o 
   2 -11   2        7.72        8.00      0.94 o 
  -3 -10   2        2.14        1.52      0.80 o 
  -2 -10   2        8.44        9.20      0.86 o 
  -1 -10   2       12.13       12.99      0.60 o 
   0 -10   2        0.20        0.04      0.44 o 
   1 -10   2        0.05       -0.03      0.68 o 
   2 -10   2       10.33        9.35      0.85 o 
   3 -10   2        6.40        8.99      0.88 o 
   4 -10   2       10.43        9.67      0.83 o 
   5 -10   2        8.41        8.76      1.81 o 
  -5  -9   2        0.00       -0.86      0.88 o 
  -4  -9   2       15.86       14.21      0.93 o 
  -3  -9   2       84.70       92.78      1.69 o 
  -2  -9   2       77.90       77.51      1.53 o 
  -1  -9   2       44.81       46.89      1.24 o 
   0  -9   2        0.13       -0.46      0.46 o 
   1  -9   2       10.21        9.10      0.82 o 
   2  -9   2        9.19       11.37      0.84 o 
   3  -9   2        5.70        5.29      0.79 o 
   4  -9   2        7.92        6.02      1.19 o 
   5  -9   2        0.08       -0.71      0.71 o 
   6  -9   2        7.12        6.79      0.88 o 
  -6  -8   2        6.70        7.23      0.94 o 
  -5  -8   2        1.38       -0.04      0.81 o 
  -4  -8   2       38.73       41.49      1.28 o 
  -3  -8   2        0.02        0.04      0.67 o 
  -2  -8   2        0.45        2.34      0.66 o 
  -1  -8   2       21.72       22.93      0.96 o 
   0  -8   2       76.27       70.88      0.89 o 
   1  -8   2      111.86      115.40      1.11 o 
   2  -8   2        0.01       -0.14      0.38 o 
   3  -8   2      137.77      132.97      1.16 o 
   4  -8   2       56.70       51.38      2.83 o 
   5  -8   2        0.16       -0.73      0.73 o 
   6  -8   2        2.31        1.49      0.69 o 
   7  -8   2       16.53       16.98      0.98 o 
  -7  -7   2      100.18      117.50      2.05 o 
  -6  -7   2      123.82      120.53      1.94 o 
  -5  -7   2       11.91       11.77      0.92 o 
  -4  -7   2        2.39        3.17      0.72 o 
  -3  -7   2        0.79        0.37      0.63 o 
  -2  -7   2       28.95       30.73      1.00 o 
  -1  -7   2       57.84       52.57      1.10 o 
   0  -7   2       82.49       81.02      1.28 o 
   1  -7   2        4.28        3.97      0.28 o 
   2  -7   2        0.02        0.18      0.30 o 
   3  -7   2        0.80        1.78      0.34 o 
   4  -7   2      106.95      116.34      2.12 o 
   5  -7   2       96.44       91.03      1.42 o 
   6  -7   2        8.14        7.02      0.70 o 
   7  -7   2        4.99        5.47      0.79 o 
   8  -7   2        1.21        0.09      0.78 o 
  -8  -6   2       51.33       55.20      1.58 o 
  -7  -6   2       81.01       84.19      1.65 o 
  -6  -6   2       31.38       29.06      1.07 o 
  -5  -6   2      121.14      120.32      1.73 o 
  -4  -6   2      126.50      126.72      1.65 o 
  -3  -6   2      216.62      198.67      1.93 o 
  -2  -6   2       15.18        9.54      0.73 o 
  -1  -6   2      613.23      634.56      3.03 o 
   0  -6   2      186.35      179.17      1.94 o 
   1  -6   2      249.74      253.16      1.63 o 
   2  -6   2       60.22       59.76      0.73 o 
   3  -6   2       27.99       27.73      0.53 o 
   4  -6   2      111.19      116.48      0.88 o 
   5  -6   2      104.89      101.28      5.58 o 
   6  -6   2       74.17       66.46      1.27 o 
   7  -6   2       17.07       18.71      0.91 o 
   8  -6   2       41.80       44.10      1.29 o 
  -9  -5   2        0.00       -0.57      0.96 o 
  -8  -5   2       50.66       56.85      1.48 o 
  -7  -5   2      182.20      162.47      2.08 o 
  -6  -5   2        9.90        8.30      0.76 o 
  -5  -5   2       50.23       51.42      1.17 o 
  -4  -5   2      562.75      567.12      3.07 o 
  -3  -5   2        0.12        0.44      0.49 o 
  -2  -5   2      220.73      228.53      1.82 o 
  -1  -5   2       30.53       26.07      0.36 o 
   0  -5   2        4.21        6.08      0.43 o 
   1  -5   2      186.07      188.59      2.24 o 
   2  -5   2       12.69       16.56      0.42 o 
   3  -5   2      102.45      104.58      0.64 o 
   4  -5   2       40.49       44.59      0.56 o 
   5  -5   2      102.33       96.21      2.13 o 
   6  -5   2       12.41       13.73      0.72 o 
   7  -5   2        0.57       -0.02      0.66 o 
   8  -5   2       41.52       40.72      1.25 o 
   9  -5   2       72.84       70.21      1.54 o 
  -9  -4   2       12.09       12.81      1.06 o 
  -8  -4   2       24.70       24.03      1.09 o 
  -7  -4   2        0.18        0.07      0.72 o 
  -6  -4   2      173.54      159.49      2.02 o 
  -5  -4   2      607.52      612.73      4.70 o 
  -4  -4   2      228.29      213.74      2.35 o 
  -3  -4   2       39.96       53.69      0.52 o 
  -2  -4   2       89.26      101.00      1.05 o 
  -1  -4   2      640.18      657.96      3.10 o 
   0  -4   2       30.29       52.09      0.72 o 
   1  -4   2      431.30      441.82      1.98 o 
   2  -4   2      606.60      562.24      3.44 o 
   3  -4   2      391.65      373.59      1.66 o 
   4  -4   2      415.81      412.42      5.63 o 
   5  -4   2        0.07        0.79      0.26 o 
   6  -4   2      169.92      156.48      1.69 o 
   7  -4   2       14.34       12.99      0.78 o 
   8  -4   2      161.96      163.65      2.00 o 
   9  -4   2        0.15        0.00      0.73 o 
 -10  -3   2       17.14       16.59      1.20 o 
  -9  -3   2        1.94        1.17      0.79 o 
  -8  -3   2        4.64        5.68      0.81 o 
  -7  -3   2      130.99      132.83      1.75 o 
  -6  -3   2       60.77       66.53      1.24 o 
  -5  -3   2      684.82      681.36      3.59 o 
  -4  -3   2       54.41       59.74      0.58 o 
  -3  -3   2      418.97      463.27      4.00 o 
  -2  -3   2      823.52      854.03      3.56 o 
  -1  -3   2      116.63      105.23      1.78 o 
   0  -3   2      282.82      289.10      1.54 o 
   1  -3   2        3.40       21.61      0.42 o 
   2  -3   2        4.52        5.31      0.21 o 
   3  -3   2      187.45      186.54      1.12 o 
   4  -3   2        7.31       11.08      0.32 o 
   5  -3   2      635.32      653.92     12.38 o 
   6  -3   2       46.56       45.43      0.98 o 
   7  -3   2       22.67       18.12      0.88 o 
   8  -3   2       64.94       63.14      1.26 o 
   9  -3   2       37.20       35.75      1.09 o 
 -10  -2   2        0.65        0.12      0.80 o 
  -9  -2   2       10.90       10.89      0.93 o 
  -8  -2   2       18.91       18.07      0.91 o 
  -7  -2   2       42.52       47.83      1.14 o 
  -6  -2   2      846.13      861.93      3.77 o 
  -5  -2   2        0.02       -0.10      0.23 o 
  -4  -2   2        0.05        0.10      0.16 o 
  -3  -2   2      340.49      384.41      1.60 o 
  -2  -2   2     4058.23     4064.95     95.86 o 
  -1  -2   2     2111.90     2042.63      8.82 o 
   0  -2   2      170.45      174.26      0.85 o 
   1  -2   2      982.54      971.46      4.64 o 
   2  -2   2       39.93       53.86      0.55 o 
   3  -2   2       23.47       29.65      0.48 o 
   4  -2   2     1652.57     1711.75      3.72 o 
   5  -2   2      479.35      462.59      1.56 o 
   6  -2   2        0.34        0.51      0.46 o 
   7  -2   2      152.76      130.84      1.51 o 
   8  -2   2        5.29        7.13      0.49 o 
   9  -2   2       56.69       63.49      1.54 o 
 -10  -1   2        0.01       -0.83      0.90 o 
  -9  -1   2       71.07       67.48      1.45 o 
  -8  -1   2       51.14       49.49      1.17 o 
  -7  -1   2       23.61       23.72      0.87 o 
  -6  -1   2       37.60       34.23      0.53 o 
  -5  -1   2       23.32       19.39      0.91 o 
  -4  -1   2      207.19      227.46      3.09 o 
  -3  -1   2      824.74      821.32      5.95 o 
  -2  -1   2      430.27      436.90      0.88 o 
  -1  -1   2      869.89      915.01      3.50 o 
   0  -1   2     5589.69     5530.63     15.24 o 
   1  -1   2       25.68       28.38      0.37 o 
   2  -1   2      393.21      414.71      1.51 o 
   3  -1   2       64.40       65.91      0.69 o 
   4  -1   2      492.47      509.71      2.04 o 
   5  -1   2       61.47       59.70      0.58 o 
   6  -1   2       18.05       16.62      0.42 o 
   7  -1   2        0.21        0.20      0.34 o 
   8  -1   2       37.88       37.43      1.12 o 
   9  -1   2        8.19       10.44      0.89 o 
 -10   0   2       90.24       99.60      1.81 o 
  -9   0   2       25.03       26.66      1.04 o 
  -8   0   2       64.60       64.26      1.31 o 
  -7   0   2        0.05       -0.02      0.34 o 
  -6   0   2      387.31      391.32      4.67 o 
  -5   0   2      134.94      131.65      3.07 o 
  -4   0   2       42.94       50.27      1.47 o 
  -3   0   2      686.52      685.76      5.86 o 
  -2   0   2      674.82      750.30      1.95 o 
  -1   0   2      679.31      722.84      1.32 o 
   0   0   2     2146.31     1982.94     65.81 o 
   1   0   2     3518.79     3698.18    110.65 o 
   2   0   2        0.07        0.43      0.19 o 
   3   0   2      334.87      354.99      1.60 o 
   4   0   2       93.33      102.28      0.73 o 
   5   0   2        6.80        7.60      0.25 o 
   6   0   2       74.17       70.21      0.61 o 
   7   0   2       12.85       11.76      0.83 o 
   8   0   2        9.05        8.61      0.82 o 
   9   0   2        0.23        0.00      0.71 o 
 -10   1   2       31.81       31.79      1.24 o 
  -9   1   2        3.71        3.51      0.47 o 
  -8   1   2        2.44        2.78      0.48 o 
  -7   1   2      406.07      403.54      8.36 o 
  -6   1   2      152.24      152.00      1.43 o 
  -5   1   2        3.16        5.55      0.40 o 
  -4   1   2     1879.18     2082.67      4.43 o 
  -3   1   2      283.99      303.30      1.47 o 
  -2   1   2      307.99      324.06      1.41 o 
  -1   1   2       28.16       38.45      0.20 o 
   0   1   2     1915.35     1842.56      8.68 o 
   1   1   2      107.73      117.51      2.20 o 
   2   1   2      268.39      322.74      4.01 o 
   3   1   2       22.13       25.10      0.38 o 
   4   1   2        3.36        7.23      0.38 o 
   5   1   2       62.81       69.33      1.32 o 
   6   1   2      392.75      380.28      1.71 o 
   7   1   2      228.52      225.58      2.24 o 
   8   1   2        0.61        0.05      0.63 o 
   9   1   2        0.26       -0.22      0.78 o 
 -10   2   2        0.04        0.37      0.68 o 
  -9   2   2       19.11       20.31      0.63 o 
  -8   2   2       22.91       20.26      0.82 o 
  -7   2   2      101.25       98.02      1.31 o 
  -6   2   2       35.96       37.80      0.83 o 
  -5   2   2        2.49        2.87      0.38 o 
  -4   2   2       11.24        9.56      0.45 o 
  -3   2   2      267.91      238.34      1.43 o 
  -2   2   2     1638.41     1670.02      3.73 o 
  -1   2   2      491.84      482.30      1.98 o 
   0   2   2      177.64      164.14      1.32 o 
   1   2   2      115.21      110.69      0.99 o 
   2   2   2      432.01      450.23      2.34 o 
   3   2   2       89.08      127.25      0.86 o 
   4   2   2       11.37       15.03      0.39 o 
   5   2   2       86.01       91.43      0.85 o 
   6   2   2      111.73      111.21      1.01 o 
   7   2   2       22.88       20.88      0.94 o 
   8   2   2        1.42        0.95      0.73 o 
   9   2   2       23.43       21.82      1.22 o 
 -10   3   2       26.25       25.66      0.77 o 
  -9   3   2       12.38       12.14      0.83 o 
  -8   3   2       95.18      105.34      1.55 o 
  -7   3   2        5.51        8.70      0.65 o 
  -6   3   2       52.19       50.34      1.00 o 
  -5   3   2      262.26      275.08      1.93 o 
  -4   3   2     1437.55     1458.36      4.14 o 
  -3   3   2      149.55      147.53      1.62 o 
  -2   3   2      564.44      546.86      4.15 o 
  -1   3   2      192.47      169.23      1.35 o 
   0   3   2      250.81      268.78      2.18 o 
   1   3   2      322.71      362.65      0.90 o 
   2   3   2      311.44      314.36      4.83 o 
   3   3   2      267.98      261.13      1.24 o 
   4   3   2       12.04       11.61      0.40 o 
   5   3   2      208.97      200.43      1.30 o 
   6   3   2        0.21        0.06      0.37 o 
   7   3   2       15.86       14.89      0.99 o 
   8   3   2       23.30       21.16      1.10 o 
 -10   4   2        8.59        7.40      0.86 o 
  -9   4   2        3.08        4.04      0.79 o 
  -8   4   2       19.73       20.75      0.89 o 
  -7   4   2        1.66        1.46      0.57 o 
  -6   4   2        0.81        0.73      0.63 o 
  -5   4   2      514.92      527.55      2.83 o 
  -4   4   2      421.58      434.05      1.69 o 
  -3   4   2      501.60      509.85      2.68 o 
  -2   4   2      240.25      261.17      1.06 o 
  -1   4   2      701.09      750.59      1.73 o 
   0   4   2        0.00       -0.10      0.16 o 
   1   4   2      959.51     1032.01     17.25 o 
   2   4   2      226.92      217.54      1.20 o 
   3   4   2       57.87       59.34      3.67 o 
   4   4   2       54.26       53.23      0.89 o 
   5   4   2        3.04        4.36      0.43 o 
   6   4   2       99.61       81.02      1.54 o 
   7   4   2        8.84        8.18      0.81 o 
   8   4   2       39.00       40.67      1.29 o 
 -10   5   2       14.86       18.86      1.10 o 
  -9   5   2       61.49       72.24      1.57 o 
  -8   5   2       12.11       11.58      0.87 o 
  -7   5   2       29.50       29.63      0.99 o 
  -6   5   2       63.35       65.77      1.27 o 
  -5   5   2     1152.22     1164.65      4.43 o 
  -4   5   2       63.80       65.34      0.58 o 
  -3   5   2      152.88      136.34      0.89 o 
  -2   5   2        0.02       -0.06      0.21 o 
  -1   5   2      180.99      186.30      0.98 o 
   0   5   2      134.09      146.57      1.42 o 
   1   5   2      451.27      454.36      5.41 o 
   2   5   2      225.90      222.73      1.82 o 
   3   5   2        8.20        5.74      0.62 o 
   4   5   2        5.69        4.36      0.65 o 
   5   5   2      212.47      201.84      2.17 o 
   6   5   2       36.86       30.87      1.17 o 
   7   5   2       25.43       22.73      1.14 o 
  -9   6   2        4.32        5.73      0.99 o 
  -8   6   2       27.21       29.59      1.15 o 
  -7   6   2        0.00        0.77      0.67 o 
  -6   6   2       48.99       50.32      1.17 o 
  -5   6   2       18.47       18.84      0.56 o 
  -4   6   2      245.46      232.40      2.36 o 
  -3   6   2       14.36       13.46      0.35 o 
  -2   6   2      206.44      195.37      1.77 o 
  -1   6   2       40.53       38.29      1.02 o 
   0   6   2      204.05      197.93      2.98 o 
   1   6   2      139.49      128.49      1.06 o 
   2   6   2        9.02       10.74      0.48 o 
   3   6   2        0.24       -0.50      0.65 o 
   4   6   2        9.93        9.76      0.79 o 
   5   6   2       22.44       19.22      1.01 o 
   6   6   2        6.02        5.75      0.85 o 
  -8   7   2        8.15        8.30      0.93 o 
  -7   7   2       29.99       37.23      1.21 o 
  -6   7   2       64.32       61.37      1.32 o 
  -5   7   2       32.32       33.38      0.80 o 
  -4   7   2        0.46        0.71      0.30 o 
  -3   7   2       44.99       44.24      0.55 o 
  -2   7   2      199.45      205.39      1.32 o 
  -1   7   2        0.37       -0.07      0.38 o 
   0   7   2        0.72        0.37      0.37 o 
   1   7   2       33.95       35.72      0.69 o 
   2   7   2       43.83       46.53      1.81 o 
   3   7   2       12.32       11.72      0.77 o 
   4   7   2       87.02       92.63      1.14 o 
   5   7   2       30.85       27.38      1.12 o 
  -8   8   2        3.10        3.88      0.96 o 
  -7   8   2        2.91        5.49      0.89 o 
  -6   8   2       12.29       12.60      0.85 o 
  -5   8   2        1.93        2.20      0.39 o 
  -4   8   2       13.61       12.88      0.42 o 
  -3   8   2       67.95       63.12      0.84 o 
  -2   8   2       11.76       10.50      0.52 o 
  -1   8   2        0.00        0.27      0.47 o 
   0   8   2        0.01       -0.02      0.41 o 
   1   8   2        0.34       -0.29      0.41 o 
   2   8   2       18.91       21.23      0.66 o 
   3   8   2       19.29       19.41      1.72 o 
   4   8   2       13.40       10.88      1.78 o 
  -6   9   2        3.91        4.74      0.78 o 
  -5   9   2        2.52        3.13      0.64 o 
  -4   9   2        1.36        1.37      0.66 o 
  -3   9   2        0.00        0.24      0.60 o 
  -2   9   2        3.59        3.60      0.74 o 
  -1   9   2       27.07       32.66      1.14 o 
   0   9   2       10.14       14.66      0.96 o 
   1   9   2        2.54        2.44      0.71 o 
   2   9   2        2.61        1.66      0.70 o 
  -4  10   2        0.47       -0.71      0.71 o 
  -3  10   2       10.53       12.93      0.88 o 
  -2  10   2       10.11       15.09      1.00 o 
  -1  10   2        5.20        6.65      0.81 o 
   0  10   2        0.16        0.27      0.68 o 
   0 -11   3        7.39        7.46      0.92 o 
   1 -11   3       17.34       18.96      1.03 o 
   2 -11   3        6.78        5.09      0.92 o 
  -3 -10   3       14.94       16.05      1.05 o 
  -2 -10   3        1.70        0.82      0.79 o 
  -1 -10   3        0.44        0.41      0.49 o 
   0 -10   3       24.85       27.11      1.10 o 
   1 -10   3        0.00        0.70      0.78 o 
   2 -10   3       17.13       18.95      0.98 o 
   3 -10   3        0.03       -0.07      0.79 o 
   4 -10   3       16.50       22.62      0.69 o 
   5 -10   3        7.49        4.04      0.79 o 
  -5  -9   3        8.69        4.85      0.89 o 
  -4  -9   3       41.82       46.32      1.37 o 
  -3  -9   3       12.18       10.94      0.87 o 
  -2  -9   3        1.47        1.16      0.70 o 
  -1  -9   3       44.88       42.04      1.23 o 
   0  -9   3       13.65       15.82      0.98 o 
   1  -9   3       18.85       18.06      0.96 o 
   2  -9   3       12.02        9.31      0.88 o 
   3  -9   3       79.13       81.47      3.79 o 
   4  -9   3       51.94       58.73      1.07 o 
   5  -9   3       16.19       11.84      0.86 o 
   6  -9   3        0.02       -0.28      0.77 o 
  -6  -8   3        0.05        0.01      0.65 o 
  -5  -8   3       26.01       26.61      1.10 o 
  -4  -8   3       33.04       32.71      1.15 o 
  -3  -8   3       27.43       25.75      1.00 o 
  -2  -8   3       35.86       37.91      1.13 o 
  -1  -8   3       55.47       60.94      1.29 o 
   0  -8   3        0.04        0.03      0.67 o 
   1  -8   3        7.24        5.19      0.74 o 
   2  -8   3      109.17      106.49      5.00 o 
   3  -8   3       38.08       39.44      0.75 o 
   4  -8   3        6.38        4.78      0.79 o 
   5  -8   3       21.30       16.68      0.86 o 
   6  -8   3        2.15        2.45      0.70 o 
   7  -8   3        8.13        9.98      0.88 o 
  -7  -7   3        0.10        0.75      0.81 o 
  -6  -7   3       31.12       28.55      1.09 o 
  -5  -7   3       89.20       96.40      1.67 o 
  -4  -7   3      106.72      103.33      1.58 o 
  -3  -7   3        2.70        3.08      0.65 o 
  -2  -7   3        3.30        3.08      0.64 o 
  -1  -7   3       86.31       81.33      1.28 o 
   0  -7   3       53.16       57.55      1.12 o 
   1  -7   3       51.05       48.91      0.65 o 
   2  -7   3       22.79       21.60      0.52 o 
   3  -7   3        0.37        0.54      0.27 o 
   4  -7   3       25.10       23.62      0.46 o 
   5  -7   3        0.63        0.21      0.35 o 
   6  -7   3        0.20        0.34      0.60 o 
   7  -7   3        0.72        1.34      0.66 o 
   8  -7   3        8.98        6.38      0.84 o 
  -8  -6   3        7.35        6.27      1.00 o 
  -7  -6   3        1.54        0.56      0.74 o 
  -6  -6   3       45.53       54.49      1.33 o 
  -5  -6   3       22.39       21.26      0.94 o 
  -4  -6   3       96.55       94.02      1.43 o 
  -3  -6   3        0.60        1.24      0.53 o 
  -2  -6   3      152.56      144.91      0.92 o 
  -1  -6   3       93.37       86.38      3.83 o 
   0  -6   3       16.76       20.85      0.70 o 
   1  -6   3       51.57       51.26      0.95 o 
   2  -6   3       23.71       22.81      0.69 o 
   3  -6   3        5.04        4.85      0.28 o 
   4  -6   3       60.10       57.95      1.33 o 
   5  -6   3       71.69       67.92      0.83 o 
   6  -6   3       28.21       29.19      1.00 o 
   7  -6   3       17.91       15.90      0.90 o 
   8  -6   3        3.86        3.85      0.75 o 
  -9  -5   3       60.57       67.42      1.68 o 
  -8  -5   3       57.98       54.89      1.39 o 
  -7  -5   3        9.64       10.74      0.87 o 
  -6  -5   3        1.68        1.32      0.69 o 
  -5  -5   3        7.19        7.24      0.41 o 
  -4  -5   3       98.85      112.75      1.44 o 
  -3  -5   3      646.63      694.24      1.96 o 
  -2  -5   3      254.34      233.61      2.87 o 
  -1  -5   3       19.55       19.59      0.37 o 
   0  -5   3        1.12        0.45      0.33 o 
   1  -5   3        2.61        2.44      0.38 o 
   2  -5   3       27.40       27.86      0.45 o 
   3  -5   3       33.05       36.30      0.96 o 
   4  -5   3      199.97      204.16      3.05 o 
   5  -5   3        0.01       -0.14      0.33 o 
   6  -5   3       34.78       33.86      1.00 o 
   7  -5   3       17.32       20.90      0.93 o 
   8  -5   3       75.19       80.77      1.58 o 
  -9  -4   3       21.23       20.53      1.08 o 
  -8  -4   3        0.07       -0.18      0.46 o 
  -7  -4   3      149.23      150.78      2.64 o 
  -6  -4   3       34.83       34.60      0.64 o 
  -5  -4   3        0.07        0.09      0.32 o 
  -4  -4   3       31.28       39.84      0.55 o 
  -3  -4   3      339.29      354.43      4.45 o 
  -2  -4   3        5.71        1.49      0.22 o 
  -1  -4   3      922.83      960.60      7.13 o 
   0  -4   3       94.46       97.40      0.96 o 
   1  -4   3       10.88       10.66      0.40 o 
   2  -4   3       15.83       17.22      0.38 o 
   3  -4   3      996.21      998.44      2.99 o 
   4  -4   3      184.69      176.83      1.35 o 
   5  -4   3       20.60       19.52      0.47 o 
   6  -4   3       49.85       46.25      1.09 o 
   7  -4   3      134.64      135.50      1.77 o 
   8  -4   3        1.21        1.12      0.70 o 
   9  -4   3        1.54       -0.44      0.80 o 
 -10  -3   3       10.08       13.58      0.73 o 
  -9  -3   3       26.07       22.90      0.84 o 
  -8  -3   3        5.66        4.85      0.50 o 
  -7  -3   3      380.85      397.74      4.02 o 
  -6  -3   3      584.21      587.03      2.08 o 
  -5  -3   3      138.12      151.46      1.61 o 
  -4  -3   3      941.08      962.62      4.43 o 
  -3  -3   3      175.40      227.22      1.34 o 
  -2  -3   3      650.65      636.62      2.43 o 
  -1  -3   3       90.33       98.07      2.21 o 
   0  -3   3      151.89      109.45      5.68 o 
   1  -3   3      553.20      516.32      3.03 o 
   2  -3   3      218.35      218.22      1.28 o 
   3  -3   3      279.95      282.53      1.56 o 
   4  -3   3      466.34      505.61      2.21 o 
   5  -3   3      109.96      110.52      1.35 o 
   6  -3   3      317.05      325.34      3.88 o 
   7  -3   3      196.30      204.35      2.05 o 
   8  -3   3       72.13       70.31      1.31 o 
   9  -3   3       14.44       14.26      1.07 o 
 -10  -2   3       44.28       45.58      1.37 o 
  -9  -2   3        3.22        1.98      0.71 o 
  -8  -2   3       20.81       20.07      1.00 o 
  -7  -2   3      635.15      665.16      3.49 o 
  -6  -2   3       85.80       82.37      0.84 o 
  -5  -2   3        8.06        9.44      0.29 o 
  -4  -2   3        2.34        2.82      0.23 o 
  -3  -2   3      272.87      276.42      0.82 o 
  -2  -2   3     1091.75     1180.30      6.12 o 
  -1  -2   3     1667.02     1656.13      4.65 o 
   0  -2   3     4305.72     4362.33     16.63 o 
   1  -2   3     2022.64     2000.80     32.38 o 
   2  -2   3     1009.39     1058.54      2.77 o 
   3  -2   3       64.68       61.01      0.77 o 
   4  -2   3      304.75      295.16      1.71 o 
   5  -2   3       48.88       45.40      0.81 o 
   6  -2   3      250.92      246.76      4.75 o 
   7  -2   3        2.28        3.21      0.57 o 
   8  -2   3        0.12        0.33      0.60 o 
   9  -2   3        0.43        0.61      0.73 o 
 -10  -1   3       16.67       17.39      1.10 o 
  -9  -1   3       26.60       26.22      1.01 o 
  -8  -1   3      436.70      435.08      2.97 o 
  -7  -1   3      213.36      202.23      1.25 o 
  -6  -1   3      220.63      218.06      2.29 o 
  -5  -1   3      231.11      238.17      1.09 o 
  -4  -1   3      105.03      117.82      1.08 o 
  -3  -1   3       18.17       14.02      0.40 o 
  -2  -1   3      764.62      786.34      1.43 o 
  -1  -1   3     1349.96     1339.09      3.08 o 
   0  -1   3      312.38      317.96      1.19 o 
   1  -1   3      352.63      408.74      1.60 o 
   2  -1   3       99.99       84.13      2.42 o 
   3  -1   3      988.53      994.51      2.98 o 
   4  -1   3        0.03        0.55      0.33 o 
   5  -1   3      483.38      474.42      2.35 o 
   6  -1   3      293.76      297.63      1.56 o 
   7  -1   3        5.89        6.30      0.67 o 
   8  -1   3        4.81        4.45      0.75 o 
   9  -1   3       27.50       29.70      1.25 o 
 -10   0   3       49.05       47.25      1.33 o 
  -9   0   3        7.13        7.12      0.85 o 
  -8   0   3      209.52      213.35      4.31 o 
  -7   0   3       11.85       11.50      0.46 o 
  -6   0   3       14.59       12.17      0.40 o 
  -5   0   3       43.14       48.05      1.94 o 
  -4   0   3     1432.68     1475.02      8.92 o 
  -3   0   3     1163.25     1168.94      3.39 o 
  -2   0   3      146.18      140.79      2.77 o 
  -1   0   3     1353.38     1307.39      6.22 o 
   0   0   3       60.56       70.36      0.77 o 
   1   0   3      260.50      277.44      2.65 o 
   2   0   3      253.07      231.72      3.80 o 
   3   0   3       14.85       15.89      0.34 o 
   4   0   3       13.90       13.17      0.48 o 
   5   0   3       81.90       82.84      1.07 o 
   6   0   3       15.76       14.48      0.87 o 
   7   0   3        2.20        1.26      0.63 o 
   8   0   3        1.83        1.68      0.66 o 
   9   0   3       19.31       19.73      1.13 o 
 -10   1   3        4.25        2.65      0.84 o 
  -9   1   3       48.01       53.31      2.84 o 
  -8   1   3       11.46        7.64      0.49 o 
  -7   1   3        0.01       -0.02      0.32 o 
  -6   1   3       28.46       23.77      0.47 o 
  -5   1   3      361.90      353.35      2.02 o 
  -4   1   3      292.56      331.16      1.86 o 
  -3   1   3        0.01        1.04      0.10 o 
  -2   1   3      491.63      532.50      3.19 o 
  -1   1   3      403.94      334.82      0.90 o 
   0   1   3        8.64        7.32      0.26 o 
   1   1   3      476.41      475.68      2.66 o 
   2   1   3      403.21      405.65      1.41 o 
   3   1   3      134.12      124.99      1.78 o 
   4   1   3      105.78      103.79      0.83 o 
   5   1   3       71.48       64.77      1.80 o 
   6   1   3       75.29       73.08      0.85 o 
   7   1   3        6.04        7.62      0.49 o 
   8   1   3       50.11       55.01      1.39 o 
 -10   2   3       34.50       34.28      0.82 o 
  -9   2   3        3.95        3.54      0.50 o 
  -8   2   3        3.64        4.29      0.43 o 
  -7   2   3        1.55        1.55      0.51 o 
  -6   2   3       23.03       26.27      0.74 o 
  -5   2   3      153.13      147.22      1.41 o 
  -4   2   3      295.73      281.13      1.78 o 
  -3   2   3      259.97      290.71      1.70 o 
  -2   2   3      803.66      819.64      2.70 o 
  -1   2   3       63.51       64.18      0.79 o 
   0   2   3      598.65      599.31      1.72 o 
   1   2   3      403.18      409.21      1.96 o 
   2   2   3       67.96       80.27      1.86 o 
   3   2   3       53.93       53.02      0.63 o 
   4   2   3       36.64       31.71      0.94 o 
   5   2   3       81.28       76.67      1.39 o 
   6   2   3       13.89       13.75      0.51 o 
   7   2   3       31.02       34.63      1.96 o 
   8   2   3        5.26        7.04      0.89 o 
 -10   3   3        1.64        1.09      0.49 o 
  -9   3   3       54.99       54.42      1.27 o 
  -8   3   3        0.80       -0.10      0.59 o 
  -7   3   3       31.56       28.12      0.89 o 
  -6   3   3      227.24      225.32      1.95 o 
  -5   3   3        6.41        6.51      0.57 o 
  -4   3   3      104.60      115.03      1.24 o 
  -3   3   3        4.44        7.12      0.31 o 
  -2   3   3        1.00        1.38      0.12 o 
  -1   3   3      495.23      538.17      2.17 o 
   0   3   3       11.62       14.38      0.52 o 
   1   3   3       28.49       29.00      0.75 o 
   2   3   3       14.64       15.43      0.30 o 
   3   3   3      107.35      105.81      1.72 o 
   4   3   3      527.82      507.10      3.36 o 
   5   3   3       78.06       80.00      0.91 o 
   6   3   3        6.61        7.61      0.54 o 
   7   3   3        7.88       11.65      0.99 o 
   8   3   3        5.86        5.66      0.90 o 
 -10   4   3       35.22       36.99      1.31 o 
  -9   4   3        6.05        7.83      0.83 o 
  -8   4   3       11.26       12.80      0.82 o 
  -7   4   3        2.98        3.35      0.63 o 
  -6   4   3      613.21      613.89      3.32 o 
  -5   4   3      364.02      357.95      2.42 o 
  -4   4   3      299.79      292.93      2.51 o 
  -3   4   3      654.72      650.00      1.51 o 
  -2   4   3       18.44       16.26      0.52 o 
  -1   4   3       16.42       16.78      0.43 o 
   0   4   3       24.09       27.02      0.30 o 
   1   4   3        1.94        0.93      0.21 o 
   2   4   3        0.67        0.27      0.24 o 
   3   4   3      182.75      178.77      1.14 o 
   4   4   3       51.64       54.88      1.04 o 
   5   4   3       80.01       68.93      0.93 o 
   6   4   3        0.23        0.51      0.50 o 
   7   4   3       35.55       34.79      0.82 o 
 -10   5   3       60.50       64.64      1.66 o 
  -9   5   3        3.45        4.08      0.90 o 
  -8   5   3       13.67       14.28      0.86 o 
  -7   5   3        6.84        7.04      0.74 o 
  -6   5   3      143.07      130.11      1.68 o 
  -5   5   3      383.89      377.61      2.59 o 
  -4   5   3      247.21      248.84      1.37 o 
  -3   5   3       10.78       10.63      0.34 o 
  -2   5   3       93.56       97.02      0.75 o 
  -1   5   3      177.96      179.77      0.84 o 
   0   5   3      247.55      245.28      5.47 o 
   1   5   3      394.59      399.43      3.74 o 
   2   5   3        5.03        4.53      0.41 o 
   3   5   3      209.68      210.59      1.40 o 
   4   5   3        6.52        9.86      0.83 o 
   5   5   3       15.62       14.51      0.94 o 
   6   5   3       45.15       32.74      1.09 o 
  -9   6   3       80.23       87.31      1.76 o 
  -8   6   3       31.94       31.95      1.22 o 
  -7   6   3      251.55      253.88      2.52 o 
  -6   6   3       31.36       33.25      1.06 o 
  -5   6   3      202.48      202.07      1.39 o 
  -4   6   3       38.39       34.15      0.60 o 
  -3   6   3       25.42       28.09      0.71 o 
  -2   6   3        2.12        2.68      0.27 o 
  -1   6   3      137.20      148.13      1.08 o 
   0   6   3       27.27       24.17      0.60 o 
   1   6   3       12.03       11.46      0.48 o 
   2   6   3      179.98      169.51      1.89 o 
   3   6   3        9.33        6.99      0.73 o 
   4   6   3       17.67       14.65      0.82 o 
   5   6   3       29.04       30.87      1.07 o 
  -8   7   3       11.56       13.91      1.03 o 
  -7   7   3      101.78       95.37      1.71 o 
  -6   7   3       45.19       40.80      1.19 o 
  -5   7   3       12.62       13.08      1.02 o 
  -4   7   3        5.04        3.05      0.41 o 
  -3   7   3       78.81       66.13      1.26 o 
  -2   7   3        1.51        1.05      0.62 o 
  -1   7   3        9.29        8.00      0.74 o 
   0   7   3       32.38       29.38      1.02 o 
   1   7   3        5.19        6.70      0.76 o 
   2   7   3        1.41        0.69      0.62 o 
   3   7   3       39.65       36.66      1.17 o 
   4   7   3        0.31       -0.27      0.74 o 
  -7   8   3        4.02        5.58      0.83 o 
  -6   8   3       18.62       16.71      0.88 o 
  -5   8   3        6.52        8.81      0.53 o 
  -4   8   3       51.80       55.38      1.24 o 
  -3   8   3        0.21       -0.29      0.65 o 
  -2   8   3       50.36       47.14      1.21 o 
  -1   8   3       19.59       15.82      0.88 o 
   0   8   3        2.03        3.06      0.75 o 
   1   8   3        5.17        7.39      0.83 o 
   2   8   3       27.67       32.34      1.19 o 
   3   8   3       10.87        9.17      0.79 o 
  -6   9   3        5.74        6.28      1.87 o 
  -5   9   3        3.93        4.60      0.74 o 
  -4   9   3        0.58        0.40      0.71 o 
  -3   9   3       12.58       11.67      0.83 o 
  -2   9   3        0.05       -0.21      0.69 o 
  -1   9   3        3.12        5.93      0.80 o 
   0   9   3        0.25        0.73      0.70 o 
   1   9   3       10.28       11.63      1.01 o 
   0 -11   4        1.02        1.31      0.78 o 
  -4 -10   4        0.01       -0.19      0.69 o 
  -3 -10   4        0.58        0.71      0.74 o 
  -2 -10   4        1.37        1.07      0.76 o 
  -1 -10   4       22.79       27.94      1.17 o 
   0 -10   4        1.25        1.16      0.80 o 
   1 -10   4       35.48       34.46      1.27 o 
   2 -10   4        4.03        3.80      0.80 o 
   3 -10   4       38.96       43.37      3.04 o 
   4 -10   4        6.42        4.95      0.81 o 
  -5  -9   4        0.00       -0.39      0.78 o 
  -4  -9   4       22.50       23.85      1.07 o 
  -3  -9   4       29.19       27.85      1.11 o 
  -2  -9   4       84.28       89.76      1.68 o 
  -1  -9   4       62.54       68.68      1.50 o 
   0  -9   4       23.42       20.91      1.02 o 
   1  -9   4       10.81        8.28      0.89 o 
   2  -9   4       34.20       34.04      1.15 o 
   3  -9   4       39.87       44.12      0.66 o 
   4  -9   4       36.86       39.25      0.88 o 
   5  -9   4        4.95        3.93      0.67 o 
  -7  -8   4       22.62       29.21      1.22 o 
  -6  -8   4        0.07        0.79      0.70 o 
  -5  -8   4        0.05        0.05      0.69 o 
  -4  -8   4        2.60        1.65      0.74 o 
  -3  -8   4       34.12       36.82      1.11 o 
  -2  -8   4      127.58      131.03      1.73 o 
  -1  -8   4        0.19       -0.01      0.75 o 
   0  -8   4        9.58        8.01      0.76 o 
   1  -8   4       31.27       29.00      0.70 o 
   2  -8   4       66.47       72.80      0.92 o 
   3  -8   4      117.45      122.96      1.17 o 
   4  -8   4      153.99      161.62      1.86 o 
   5  -8   4        8.40        8.05      0.48 o 
   6  -8   4        2.46        2.22      0.61 o 
  -8  -7   4        3.32        3.18      0.97 o 
  -7  -7   4       11.44        8.80      0.85 o 
  -6  -7   4       33.61       35.96      1.15 o 
  -5  -7   4        8.93        7.46      0.78 o 
  -4  -7   4       26.10       28.51      1.04 o 
  -3  -7   4      223.61      223.00      2.10 o 
  -2  -7   4       61.13       58.76      1.16 o 
  -1  -7   4       39.85       41.08      0.98 o 
   0  -7   4        2.17        1.77      0.54 o 
   1  -7   4        9.06       11.55      0.65 o 
   2  -7   4        0.58        1.29      0.37 o 
   3  -7   4       50.02       48.57      0.63 o 
   4  -7   4       11.64       12.03      0.54 o 
   5  -7   4       10.58        9.32      1.01 o 
   6  -7   4        0.07        0.27      0.60 o 
   7  -7   4       37.02       37.03      1.20 o 
  -8  -6   4        0.05       -0.70      0.77 o 
  -7  -6   4       18.43       19.47      0.97 o 
  -6  -6   4       15.44       13.59      0.84 o 
  -5  -6   4       13.36       10.25      0.77 o 
  -4  -6   4       51.43       52.77      0.73 o 
  -3  -6   4        5.34        4.77      0.33 o 
  -2  -6   4       13.90       12.47      0.37 o 
  -1  -6   4      121.90      123.06      1.58 o 
   0  -6   4      332.22      325.19      2.16 o 
   1  -6   4       78.79       78.03      1.11 o 
   2  -6   4        4.34        4.37      0.34 o 
   3  -6   4       12.24        9.41      0.39 o 
   4  -6   4        0.11       -0.09      0.43 o 
   5  -6   4       10.81       12.30      0.48 o 
   6  -6   4       13.76       12.48      0.81 o 
   7  -6   4        0.96        0.99      0.69 o 
   8  -6   4        6.32        4.70      0.87 o 
  -9  -5   4        1.67        1.28      0.77 o 
  -8  -5   4       60.06       58.26      1.38 o 
  -7  -5   4       97.35       98.56      1.05 o 
  -6  -5   4      219.63      207.44      1.36 o 
  -5  -5   4        1.50        1.31      0.68 o 
  -4  -5   4        0.41        0.15      0.27 o 
  -3  -5   4       36.36       33.21      1.05 o 
  -2  -5   4        2.48        1.68      0.30 o 
  -1  -5   4      275.18      263.76      1.46 o 
   0  -5   4        3.25        3.12      0.43 o 
   1  -5   4        0.24       -0.10      0.25 o 
   2  -5   4       17.31       16.47      0.41 o 
   3  -5   4      109.93      106.67      1.15 o 
   4  -5   4       52.23       52.49      0.87 o 
   5  -5   4       42.66       39.09      2.69 o 
   6  -5   4       70.04       72.29      1.39 o 
   7  -5   4        4.37        4.16      0.78 o 
   8  -5   4        4.46        3.88      0.70 o 
  -9  -4   4       21.32       23.99      0.72 o 
  -8  -4   4       49.94       53.79      0.89 o 
  -7  -4   4        8.85        8.28      0.60 o 
  -6  -4   4       45.12       39.68      0.68 o 
  -5  -4   4       27.23       25.09      1.90 o 
  -4  -4   4      242.64      233.36      1.50 o 
  -3  -4   4       84.40       96.33      1.29 o 
  -2  -4   4      366.47      353.61      6.08 o 
  -1  -4   4      171.49      185.67      1.45 o 
   0  -4   4       54.05       53.34      0.51 o 
   1  -4   4      206.62      186.76      2.91 o 
   2  -4   4      513.55      510.69      5.16 o 
   3  -4   4      103.80       90.79      1.04 o 
   4  -4   4        0.93       -0.12      0.47 o 
   5  -4   4      114.20      105.66      1.27 o 
   6  -4   4       22.83       29.96      1.41 o 
   7  -4   4        1.15        1.05      0.67 o 
   8  -4   4        0.72        0.70      0.70 o 
 -10  -3   4       11.14       10.74      0.65 o 
  -9  -3   4       34.66       35.51      0.81 o 
  -8  -3   4        4.10        4.18      0.48 o 
  -7  -3   4       11.95       11.72      0.58 o 
  -6  -3   4        4.67        4.46      0.41 o 
  -5  -3   4      411.82      428.25      2.29 o 
  -4  -3   4       72.82       57.53      0.82 o 
  -3  -3   4       31.77       29.12      0.41 o 
  -2  -3   4      198.87      188.30      0.88 o 
  -1  -3   4        3.77        5.59      0.31 o 
   0  -3   4      255.06      235.70      2.65 o 
   1  -3   4      104.45      127.62      1.77 o 
   2  -3   4      431.62      443.36      2.03 o 
   3  -3   4        8.89       14.37      0.50 o 
   4  -3   4      429.92      434.18      2.30 o 
   5  -3   4        2.70        3.17      0.53 o 
   6  -3   4       52.28       54.65      0.79 o 
   7  -3   4        4.85        4.31      0.68 o 
   8  -3   4       18.27       18.36      0.87 o 
 -10  -2   4        6.66        8.10      0.66 o 
  -9  -2   4        5.67        6.16      0.56 o 
  -8  -2   4       92.64       90.02      2.81 o 
  -7  -2   4       34.72       41.87      0.72 o 
  -6  -2   4      460.43      470.29      1.44 o 
  -5  -2   4      359.13      336.37      1.12 o 
  -4  -2   4       48.23       62.13      0.51 o 
  -3  -2   4      524.56      562.97      3.44 o 
  -2  -2   4      499.76      473.78      2.89 o 
  -1  -2   4      924.46      919.94      1.65 o 
   0  -2   4      283.58      308.38      1.79 o 
   1  -2   4     1180.37     1195.38      3.12 o 
   2  -2   4      108.69       95.42      0.98 o 
   3  -2   4        0.39        0.61      0.36 o 
   4  -2   4       12.75       13.63      0.61 o 
   5  -2   4      318.86      333.46      2.17 o 
   6  -2   4       72.22       71.03      1.10 o 
   7  -2   4        0.23        0.39      0.49 o 
   8  -2   4        0.01       -0.52      0.65 o 
 -10  -1   4       87.17       88.53      1.69 o 
  -9  -1   4      125.96      122.76      1.79 o 
  -8  -1   4      183.06      177.98      1.93 o 
  -7  -1   4       64.98       70.91      0.90 o 
  -6  -1   4      815.33      829.46      6.82 o 
  -5  -1   4       33.80       29.34      0.46 o 
  -4  -1   4       26.82       32.87      0.29 o 
  -3  -1   4        0.04        0.10      0.14 o 
  -2  -1   4       89.73       72.25      0.94 o 
  -1  -1   4      873.76      847.43      3.32 o 
   0  -1   4     1969.92     1984.99      2.88 o 
   1  -1   4     1383.60     1432.08      7.84 o 
   2  -1   4       97.77      101.91      1.03 o 
   3  -1   4       59.07       56.45      0.85 o 
   4  -1   4      704.01      687.86      2.95 o 
   5  -1   4      238.24      233.42      1.87 o 
   6  -1   4        0.98        0.61      0.36 o 
   7  -1   4        0.25        0.25      0.55 o 
   8  -1   4        2.73        1.56      0.78 o 
 -10   0   4        1.09        0.22      0.85 o 
  -9   0   4      135.69      138.91      1.84 o 
  -8   0   4       29.64       30.71      0.67 o 
  -7   0   4       93.06       90.12      0.88 o 
  -6   0   4        7.32        8.22      0.37 o 
  -5   0   4      123.18      128.82      1.39 o 
  -4   0   4      111.00      118.33      1.09 o 
  -3   0   4       59.63       57.69      0.52 o 
  -2   0   4      694.58      708.65      2.78 o 
  -1   0   4      344.07      355.57      1.07 o 
   0   0   4      279.75      327.65      0.63 o 
   1   0   4       70.11       64.66      0.82 o 
   2   0   4      120.14      126.71      0.57 o 
   3   0   4      243.90      245.18      1.42 o 
   4   0   4      202.26      191.86      1.16 o 
   5   0   4      247.69      249.19      5.80 o 
   6   0   4        6.01        6.03      0.40 o 
   7   0   4        0.05        0.98      0.41 o 
   8   0   4       15.63       16.14      0.94 o 
 -10   1   4      150.46      155.10      2.03 o 
  -9   1   4       45.51       46.64      0.85 o 
  -8   1   4       21.15       22.02      0.59 o 
  -7   1   4       44.80       45.24      0.67 o 
  -6   1   4       46.94       48.22      1.23 o 
  -5   1   4        1.28        0.86      0.20 o 
  -4   1   4       30.55       24.43      0.37 o 
  -3   1   4      318.06      287.35      3.27 o 
  -2   1   4      123.31      119.67      0.54 o 
  -1   1   4      406.12      394.61      2.49 o 
   0   1   4      153.45      141.21      0.51 o 
   1   1   4      465.70      489.85      3.15 o 
   2   1   4       12.13       15.25      0.42 o 
   3   1   4      217.49      199.85      1.65 o 
   4   1   4       21.88       21.84      0.73 o 
   5   1   4        0.29        0.17      0.35 o 
   6   1   4       33.39       30.58      0.64 o 
   7   1   4       71.06       73.04      1.00 o 
   8   1   4        1.18        1.49      0.78 o 
 -10   2   4       17.50       17.44      0.82 o 
  -9   2   4        2.98        3.93      0.50 o 
  -8   2   4       18.29       15.15      0.54 o 
  -7   2   4      120.86      124.70      1.58 o 
  -6   2   4      123.23      134.40      1.55 o 
  -5   2   4        5.64        6.49      0.57 o 
  -4   2   4       77.62       78.96      1.64 o 
  -3   2   4       24.63       33.25      0.54 o 
  -2   2   4       76.31       81.82      0.46 o 
  -1   2   4      513.53      473.44      1.70 o 
   0   2   4      616.94      605.53      3.19 o 
   1   2   4       57.15       64.09      0.40 o 
   2   2   4       61.96       73.54      2.13 o 
   3   2   4       36.98       43.17      0.72 o 
   4   2   4       84.04       74.84      0.83 o 
   5   2   4       10.45       12.87      0.65 o 
   6   2   4       81.71       84.93      1.03 o 
   7   2   4       58.81       60.26      3.02 o 
 -10   3   4        3.48        2.57      0.83 o 
  -9   3   4        0.05       -0.44      0.44 o 
  -8   3   4        2.64        2.16      0.65 o 
  -7   3   4       16.84       13.72      0.81 o 
  -6   3   4       56.19       63.22      1.23 o 
  -5   3   4      150.63      141.63      1.60 o 
  -4   3   4       53.47       47.81      2.00 o 
  -3   3   4       97.03       89.24      0.62 o 
  -2   3   4      162.71      184.03      1.73 o 
  -1   3   4      862.49      859.27      5.60 o 
   0   3   4      195.71      189.27      0.83 o 
   1   3   4        0.92        2.47      0.22 o 
   2   3   4        4.74        7.14      0.38 o 
   3   3   4       45.17       39.91      0.52 o 
   4   3   4        4.60        6.78      0.41 o 
   5   3   4       67.72       67.54      1.28 o 
   6   3   4      129.10      141.18      1.80 o 
   7   3   4        0.04        0.03      0.69 o 
 -10   4   4       24.57       27.57      1.21 o 
  -9   4   4        0.06       -0.33      0.68 o 
  -8   4   4       36.94       35.93      1.11 o 
  -7   4   4        1.24       -0.04      0.64 o 
  -6   4   4       11.63       11.53      0.80 o 
  -5   4   4        0.55        0.80      0.65 o 
  -4   4   4      212.51      209.59      0.95 o 
  -3   4   4        2.53        4.20      0.86 o 
  -2   4   4      151.58      140.44      2.46 o 
  -1   4   4       51.46       47.41      0.48 o 
   0   4   4       44.38       44.03      0.48 o 
   1   4   4       33.18       28.35      0.58 o 
   2   4   4       17.58       16.09      0.89 o 
   3   4   4       61.53       57.84      2.16 o 
   4   4   4       24.76       27.54      0.62 o 
   5   4   4       62.12       73.87      1.42 o 
   6   4   4        7.67        9.29      0.90 o 
  -9   5   4       46.64       50.85      1.42 o 
  -8   5   4       13.71       11.61      0.88 o 
  -7   5   4       52.19       50.49      1.27 o 
  -6   5   4       26.95       27.91      0.98 o 
  -5   5   4      147.62      158.45      1.85 o 
  -4   5   4      193.73      184.08      1.27 o 
  -3   5   4       32.14       32.64      0.61 o 
  -2   5   4       17.84       15.01      0.48 o 
  -1   5   4        7.41        7.30      0.65 o 
   0   5   4       12.39       10.94      0.70 o 
   1   5   4       29.10       25.08      0.77 o 
   2   5   4      224.52      200.57      1.39 o 
   3   5   4       21.99       23.51      1.81 o 
   4   5   4        2.45        1.77      0.45 o 
   5   5   4        0.84       -0.14      0.47 o 
  -9   6   4       37.87       39.07      1.42 o 
  -8   6   4       50.27       47.81      1.42 o 
  -7   6   4        8.53       12.43      0.99 o 
  -6   6   4       22.84       23.59      1.02 o 
  -5   6   4       59.72       66.23      1.54 o 
  -4   6   4        3.41        1.64      0.41 o 
  -3   6   4       13.62       11.55      0.48 o 
  -2   6   4       17.58       13.16      0.76 o 
  -1   6   4        3.56        2.44      0.64 o 
   0   6   4        6.56        5.60      0.73 o 
   1   6   4      183.54      185.40      2.09 o 
   2   6   4       52.19       54.83      1.26 o 
   3   6   4        2.21        1.43      0.65 o 
   4   6   4        0.52       -0.66      0.66 o 
   5   6   4        5.53        5.31      0.72 o 
  -8   7   4       26.80       23.56      1.20 o 
  -7   7   4       51.82       54.40      1.49 o 
  -6   7   4       11.02       11.20      0.90 o 
  -5   7   4        2.18        3.33      1.05 o 
  -4   7   4       23.12       21.32      0.63 o 
  -3   7   4       12.13       13.53      0.79 o 
  -2   7   4        3.01        3.52      0.72 o 
  -1   7   4       16.26       14.67      0.87 o 
   0   7   4        2.80        2.27      0.66 o 
   1   7   4        9.46        9.27      0.81 o 
   2   7   4       12.73       12.18      0.85 o 
   3   7   4       10.06       10.73      0.89 o 
  -7   8   4        2.54        2.52      0.80 o 
  -6   8   4        0.00        0.47      0.64 o 
  -5   8   4        3.79        3.66      0.51 o 
  -4   8   4       12.48       11.86      0.89 o 
  -3   8   4       15.61       15.34      0.84 o 
  -2   8   4        1.26        1.30      0.68 o 
  -1   8   4        3.39        5.39      0.77 o 
   0   8   4       24.27       27.93      1.11 o 
   1   8   4        2.78        5.69      0.82 o 
   2   8   4        2.26        2.81      0.73 o 
  -4   9   4       13.55       13.05      0.93 o 
  -3   9   4        1.32        0.63      0.64 o 
  -2   9   4        0.67        0.98      0.80 o 
  -1   9   4        0.57        2.64      0.80 o 
  -3 -10   5        2.92        4.09      0.86 o 
  -2 -10   5        2.96        1.29      0.77 o 
  -1 -10   5        7.68        7.05      0.78 o 
   0 -10   5       12.45       12.84      0.84 o 
   1 -10   5        6.57        8.10      0.87 o 
   2 -10   5       22.15       17.70      1.16 o 
   3 -10   5        4.64        7.24      0.58 o 
  -5  -9   5        1.27        1.02      0.78 o 
  -4  -9   5        4.07        5.33      0.77 o 
  -3  -9   5        6.47        5.93      0.78 o 
  -2  -9   5        1.89        1.63      0.74 o 
  -1  -9   5       28.34       28.10      1.11 o 
   0  -9   5       12.77       13.90      0.88 o 
   1  -9   5       19.55       14.01      0.91 o 
   2  -9   5        4.51        3.09      0.54 o 
   3  -9   5       59.42       64.09      0.76 o 
   4  -9   5        0.46        1.64      0.57 o 
   5  -9   5        0.06       -0.45      0.45 o 
  -7  -8   5        4.43        6.39      0.91 o 
  -6  -8   5        5.93        5.74      0.76 o 
  -5  -8   5        1.00        0.46      0.66 o 
  -4  -8   5        1.24        1.29      0.65 o 
  -3  -8   5       50.40       45.06      1.21 o 
  -2  -8   5       17.73       11.01      0.90 o 
  -1  -8   5      139.28      129.47      1.77 o 
   0  -8   5       49.60       54.57      1.25 o 
   1  -8   5       22.23       18.14      0.86 o 
   2  -8   5       92.38       92.31      0.99 o 
   3  -8   5        6.53        6.29      0.56 o 
   4  -8   5        0.00        0.10      0.45 o 
   5  -8   5        0.15       -0.16      0.46 o 
   6  -8   5        0.68        0.45      0.78 o 
  -7  -7   5        2.15        0.96      0.77 o 
  -6  -7   5       29.92       29.47      1.06 o 
  -5  -7   5       26.87       30.60      1.03 o 
  -4  -7   5      103.40      100.97      1.52 o 
  -3  -7   5       10.44       11.37      0.81 o 
  -2  -7   5      119.81      109.18      3.21 o 
  -1  -7   5       10.86       10.49      0.70 o 
   0  -7   5       73.29       73.63      1.22 o 
   1  -7   5       10.77        9.46      0.49 o 
   2  -7   5      222.99      228.63      3.56 o 
   3  -7   5       17.07       14.07      0.51 o 
   4  -7   5       17.79       14.40      0.53 o 
   5  -7   5       10.46        7.98      0.86 o 
   6  -7   5        6.94        6.92      0.87 o 
  -8  -6   5        0.10       -0.82      0.82 o 
  -7  -6   5        4.35        5.84      0.76 o 
  -6  -6   5        3.05        2.97      0.40 o 
  -5  -6   5       41.68       38.82      0.69 o 
  -4  -6   5      105.76       93.62      2.41 o 
  -3  -6   5       21.48       22.76      0.51 o 
  -2  -6   5        8.81        7.03      0.53 o 
  -1  -6   5       26.59       28.59      1.60 o 
   0  -6   5       16.49       18.19      1.31 o 
   1  -6   5      309.50      319.16      5.65 o 
   2  -6   5       25.88       27.00      1.51 o 
   3  -6   5        0.00       -0.38      0.49 o 
   4  -6   5        0.45       -0.27      0.51 o 
   5  -6   5       17.31       17.88      0.57 o 
   6  -6   5        3.50        4.87      0.82 o 
   7  -6   5        7.49        7.70      0.91 o 
  -9  -5   5       29.19       27.84      1.10 o 
  -8  -5   5       29.20       29.53      0.72 o 
  -7  -5   5        5.13        3.58      0.47 o 
  -6  -5   5       44.53       48.47      1.12 o 
  -5  -5   5      157.20      149.44      1.17 o 
  -4  -5   5        8.04        5.87      0.54 o 
  -3  -5   5        0.01        0.22      0.30 o 
  -2  -5   5      212.82      208.52      1.50 o 
  -1  -5   5       13.30       11.75      0.42 o 
   0  -5   5       92.86       88.81      0.75 o 
   1  -5   5       87.14       77.69      4.15 o 
   2  -5   5       83.70       85.31      3.29 o 
   3  -5   5       83.10       79.04      1.08 o 
   4  -5   5        7.35       10.00      0.61 o 
   5  -5   5      152.66      161.23      1.69 o 
   6  -5   5        0.72        0.77      0.43 o 
   7  -5   5       35.35       33.62      1.22 o 
  -9  -4   5        6.90        8.67      0.58 o 
  -8  -4   5        0.06        0.49      0.45 o 
  -7  -4   5       29.13       33.03      0.67 o 
  -6  -4   5      179.19      181.00      3.07 o 
  -5  -4   5        0.39        0.12      0.32 o 
  -4  -4   5        6.35        6.33      0.27 o 
  -3  -4   5      617.18      619.55      2.52 o 
  -2  -4   5      721.76      749.38      2.87 o 
  -1  -4   5      116.90      126.84      1.03 o 
   0  -4   5       23.72       18.70      0.36 o 
   1  -4   5        6.93        7.57      0.62 o 
   2  -4   5        7.12        9.08      0.49 o 
   3  -4   5       24.29       22.09      0.71 o 
   4  -4   5      275.49      282.56      2.07 o 
   5  -4   5        8.04        7.51      0.68 o 
   6  -4   5       29.67       29.14      0.89 o 
   7  -4   5        2.75        1.73      0.67 o 
 -10  -3   5       17.46       19.06      0.74 o 
  -9  -3   5        8.68        7.69      0.55 o 
  -8  -3   5       31.33       27.46      0.69 o 
  -7  -3   5       26.70       23.97      0.62 o 
  -6  -3   5        1.04        0.99      0.37 o 
  -5  -3   5        0.01       -0.23      0.26 o 
  -4  -3   5      222.06      224.41      0.93 o 
  -3  -3   5      393.95      371.84      3.61 o 
  -2  -3   5      117.83      124.22      2.35 o 
  -1  -3   5      357.97      382.33      2.85 o 
   0  -3   5      116.56      120.56      2.45 o 
   1  -3   5       21.19       19.98      0.54 o 
   2  -3   5      114.46      120.56      1.21 o 
   3  -3   5      207.88      211.37      1.70 o 
   4  -3   5      232.02      219.31      1.83 o 
   5  -3   5       17.88       17.21      0.79 o 
   6  -3   5        3.08        2.33      0.60 o 
   7  -3   5        5.49        5.25      0.74 o 
   8  -3   5        1.00        0.59      0.48 o 
 -10  -2   5       27.45       34.10      0.82 o 
  -9  -2   5        0.01       -0.49      0.54 o 
  -8  -2   5       20.69       20.02      1.09 o 
  -7  -2   5       12.22       12.10      0.50 o 
  -6  -2   5      446.16      428.68      1.41 o 
  -5  -2   5       42.69       41.75      0.79 o 
  -4  -2   5      124.57      109.37      2.12 o 
  -3  -2   5      129.93      139.72      1.14 o 
  -2  -2   5       18.72       22.74      0.44 o 
  -1  -2   5       95.33       99.31      0.68 o 
   0  -2   5      481.20      485.68      2.35 o 
   1  -2   5       63.28       53.43      0.81 o 
   2  -2   5       66.86       65.76      0.95 o 
   3  -2   5      131.89      131.56      1.37 o 
   4  -2   5      124.37      124.76      1.47 o 
   5  -2   5       11.40       11.99      0.67 o 
   6  -2   5        9.22        8.15      0.61 o 
   7  -2   5       13.43       13.74      0.84 o 
   8  -2   5        0.71        0.05      0.68 o 
 -10  -1   5        0.96       -0.19      0.97 o 
  -9  -1   5        3.75        2.58      0.56 o 
  -8  -1   5        8.09        6.62      0.57 o 
  -7  -1   5      205.84      201.22      1.06 o 
  -6  -1   5        0.49        1.37      0.35 o 
  -5  -1   5       38.43       34.32      0.43 o 
  -4  -1   5      256.48      254.53      1.89 o 
  -3  -1   5      130.62      132.11      1.95 o 
  -2  -1   5       31.92       36.86      0.74 o 
  -1  -1   5      140.43      146.41      1.34 o 
   0  -1   5      400.15      394.58      2.38 o 
   1  -1   5      297.47      267.22      1.70 o 
   2  -1   5        3.57        3.23      0.46 o 
   3  -1   5      114.14      111.26      1.32 o 
   4  -1   5       48.47       49.00      1.02 o 
   5  -1   5       48.39       53.14      0.75 o 
   6  -1   5       34.01       33.84      0.69 o 
   7  -1   5       12.24       11.30      0.55 o 
 -10   0   5       34.70       35.94      1.17 o 
  -9   0   5        1.37        1.84      0.42 o 
  -8   0   5      161.55      162.82      1.03 o 
  -7   0   5       56.82       50.86      0.79 o 
  -6   0   5       17.99       19.47      0.37 o 
  -5   0   5       16.96       20.50      0.70 o 
  -4   0   5        0.03        0.14      0.26 o 
  -3   0   5      101.34      109.78      0.60 o 
  -2   0   5      160.27      148.49      0.93 o 
  -1   0   5     1337.05     1305.22      2.67 o 
   0   0   5        3.62        6.11      0.22 o 
   1   0   5       70.26       74.26      2.70 o 
   2   0   5       80.29       59.85      0.96 o 
   3   0   5      129.89      117.41      1.09 o 
   4   0   5      304.93      298.99      1.53 o 
   5   0   5       16.74       15.13      0.50 o 
   6   0   5       16.80       17.75      0.81 o 
   7   0   5        5.46        6.23      0.69 o 
 -10   1   5        5.03        3.48      0.88 o 
  -9   1   5        4.91        5.40      0.78 o 
  -8   1   5       17.57       17.65      0.83 o 
  -7   1   5       19.50       19.61      0.57 o 
  -6   1   5       51.76       52.38      0.71 o 
  -5   1   5        2.10        1.73      0.32 o 
  -4   1   5       16.79       18.36      0.42 o 
  -3   1   5        6.55        6.12      0.26 o 
  -2   1   5      543.86      543.87      4.15 o 
  -1   1   5        0.30        0.41      0.17 o 
   0   1   5       37.25       34.93      0.45 o 
   1   1   5       21.92       25.95      0.74 o 
   2   1   5      590.68      577.73      5.34 o 
   3   1   5       20.62       19.98      0.79 o 
   4   1   5        6.58        7.75      0.64 o 
   5   1   5        0.77       -0.09      0.57 o 
   6   1   5        6.73        4.25      0.74 o 
   7   1   5        1.37        1.48      0.71 o 
 -10   2   5       20.10       21.13      1.10 o 
  -9   2   5       43.04       42.50      1.22 o 
  -8   2   5       33.48       31.98      1.02 o 
  -7   2   5       39.07       34.93      0.69 o 
  -6   2   5       60.40       62.49      0.80 o 
  -5   2   5      134.22      133.66      1.00 o 
  -4   2   5      188.61      183.91      1.07 o 
  -3   2   5       11.97        8.56      0.46 o 
  -2   2   5        2.02        2.43      0.26 o 
  -1   2   5      610.07      606.58      2.61 o 
   0   2   5       26.96       25.02      0.37 o 
   1   2   5      759.89      730.94      2.81 o 
   2   2   5      223.93      226.20      5.85 o 
   3   2   5      247.47      235.22      1.97 o 
   4   2   5       10.83       10.90      0.70 o 
   5   2   5        6.12        5.52      0.76 o 
   6   2   5       38.74       36.73      1.14 o 
   7   2   5       11.00       14.07      0.89 o 
 -10   3   5        8.67       10.89      0.93 o 
  -9   3   5        0.13        0.54      0.70 o 
  -8   3   5        7.89        8.47      0.81 o 
  -7   3   5      106.73      108.59      2.32 o 
  -6   3   5      257.94      265.75      5.22 o 
  -5   3   5      162.78      156.85      1.10 o 
  -4   3   5        9.85       10.07      0.39 o 
  -3   3   5      144.47      135.18      1.28 o 
  -2   3   5      111.31      118.48      0.72 o 
  -1   3   5       26.35       29.29      1.32 o 
   0   3   5       34.58       36.78      0.48 o 
   1   3   5      259.69      259.17      2.80 o 
   2   3   5        0.01        0.16      0.37 o 
   3   3   5       13.45       12.12      0.47 o 
   4   3   5       80.17       73.68      1.36 o 
   5   3   5      119.21      116.06      1.73 o 
   6   3   5        1.46        3.05      0.78 o 
 -10   4   5        4.58        3.27      0.98 o 
  -9   4   5       32.83       34.70      1.22 o 
  -8   4   5        8.03        8.42      0.87 o 
  -7   4   5       13.72       13.45      0.56 o 
  -6   4   5       12.84       11.65      0.52 o 
  -5   4   5      118.65      108.57      1.54 o 
  -4   4   5       96.96       89.06      2.01 o 
  -3   4   5      125.75      123.58      1.50 o 
  -2   4   5      302.72      302.46      1.86 o 
  -1   4   5       61.40       66.18      0.71 o 
   0   4   5      421.02      416.64      5.78 o 
   1   4   5      151.32      155.64      1.43 o 
   2   4   5       29.24       33.05      0.66 o 
   3   4   5        0.24        0.41      0.37 o 
   4   4   5       20.43       23.19      0.93 o 
   5   4   5        5.43        7.09      0.85 o 
  -9   5   5       40.22       42.06      1.41 o 
  -8   5   5        2.65        2.59      0.91 o 
  -7   5   5       43.41       45.24      1.33 o 
  -6   5   5        7.53        5.28      0.79 o 
  -5   5   5       44.89       47.40      1.17 o 
  -4   5   5        0.12        0.38      0.41 o 
  -3   5   5       64.74       70.77      1.25 o 
  -2   5   5       18.42       18.78      0.77 o 
  -1   5   5        1.02        1.30      0.56 o 
   0   5   5        5.22        5.28      1.08 o 
   1   5   5       96.55       93.19      2.20 o 
   2   5   5        6.44        5.47      0.45 o 
   3   5   5       18.39       18.35      0.60 o 
   4   5   5       49.11       49.70      1.28 o 
   5   5   5        1.17        1.28      0.72 o 
  -8   6   5        4.39        4.86      0.87 o 
  -7   6   5        0.86       -0.32      0.79 o 
  -6   6   5       40.08       38.77      1.20 o 
  -5   6   5        0.12        0.68      0.47 o 
  -4   6   5       53.57       49.55      0.81 o 
  -3   6   5       81.18       75.61      0.93 o 
  -2   6   5        4.33        3.05      0.63 o 
  -1   6   5        1.40        0.81      0.59 o 
   0   6   5        2.97        3.47      0.71 o 
   1   6   5        0.00       -0.11      0.59 o 
   2   6   5       16.40       17.76      0.94 o 
   3   6   5       15.46       18.50      0.94 o 
   4   6   5        0.41        0.19      0.71 o 
  -7   7   5        1.97        3.85      0.80 o 
  -6   7   5        1.89        1.87      0.73 o 
  -5   7   5        8.30        8.66      0.78 o 
  -4   7   5        1.39        1.17      0.64 o 
  -3   7   5        0.43       -0.24      0.67 o 
  -2   7   5        2.52        0.94      0.68 o 
  -1   7   5        8.97        9.54      0.81 o 
   0   7   5       16.74       17.18      0.95 o 
   1   7   5        6.76        6.43      0.83 o 
   2   7   5        1.18        2.27      0.65 o 
  -6   8   5       11.89       10.92      0.84 o 
  -5   8   5        0.96        1.24      0.75 o 
  -4   8   5        1.49        2.76      0.79 o 
  -3   8   5        0.41        0.23      0.69 o 
  -2   8   5        5.18        5.85      0.83 o 
  -1   8   5       26.22       33.94      1.25 o 
   0   8   5        1.99        2.43      0.75 o 
  -3 -10   6        5.43        5.16      0.97 o 
  -2 -10   6        2.94        3.57      0.88 o 
  -1 -10   6        5.98        4.86      0.75 o 
   0 -10   6        0.39       -0.58      0.70 o 
   1 -10   6        3.99        2.46      0.61 o 
   2 -10   6       13.10       16.03      0.73 o 
  -5  -9   6       30.55       37.31      1.28 o 
  -4  -9   6        3.36        5.90      0.78 o 
  -3  -9   6        3.59        2.33      0.63 o 
  -2  -9   6        2.44        2.16      0.69 o 
  -1  -9   6        4.14        5.64      0.68 o 
   0  -9   6        0.07        0.08      0.69 o 
   1  -9   6        9.96        9.59      0.54 o 
   2  -9   6        1.09        3.39      0.93 o 
   3  -9   6       10.77       11.79      0.50 o 
   4  -9   6       18.30       17.41      0.64 o 
  -6  -8   6       21.04       22.03      1.04 o 
  -5  -8   6        2.25        2.28      0.62 o 
  -4  -8   6        1.02       -0.04      0.58 o 
  -3  -8   6       23.14       20.35      0.90 o 
  -2  -8   6       18.61       17.97      0.86 o 
  -1  -8   6       14.05       15.79      0.82 o 
   0  -8   6        9.77        8.33      0.48 o 
   1  -8   6       14.19       13.55      0.69 o 
   2  -8   6       13.79       13.35      1.10 o 
   3  -8   6        4.74        3.48      0.60 o 
   4  -8   6       19.43       21.18      0.65 o 
   5  -8   6        0.41        0.17      0.55 o 
  -7  -7   6        0.57        0.65      0.79 o 
  -6  -7   6       10.24        9.89      0.72 o 
  -5  -7   6        0.62        0.84      0.58 o 
  -4  -7   6       13.96       13.46      1.03 o 
  -3  -7   6      101.04       90.66      3.89 o 
  -2  -7   6       58.54       61.64      0.82 o 
  -1  -7   6       63.11       56.09      1.30 o 
   0  -7   6        2.23        0.72      0.56 o 
   1  -7   6       29.09       30.78      1.44 o 
   2  -7   6        2.07        0.41      0.67 o 
   3  -7   6        0.12       -0.23      0.58 o 
   4  -7   6       10.82       10.50      0.74 o 
   5  -7   6        1.84        2.89      0.46 o 
   6  -7   6        0.00        0.14      0.82 o 
  -8  -6   6        0.10        0.04      0.76 o 
  -7  -6   6        1.55        1.65      0.44 o 
  -6  -6   6        0.01        0.27      0.40 o 
  -5  -6   6        2.87        1.39      0.41 o 
  -4  -6   6      108.00      103.15      1.86 o 
  -3  -6   6      107.28      113.01      3.06 o 
  -2  -6   6        0.94        1.08      0.36 o 
  -1  -6   6        0.04        0.20      0.33 o 
   0  -6   6      466.25      450.78      3.66 o 
   1  -6   6       17.58       15.47      0.56 o 
   2  -6   6       73.55       64.45      1.16 o 
   3  -6   6       37.84       36.98      0.94 o 
   4  -6   6        4.70        5.07      0.62 o 
   5  -6   6        0.93        0.92      0.60 o 
   6  -6   6        0.01       -0.09      0.48 o 
  -9  -5   6        0.40       -0.48      0.55 o 
  -8  -5   6        8.45        7.23      0.88 o 
  -7  -5   6       16.34       16.52      0.99 o 
  -6  -5   6       87.60       85.72      2.68 o 
  -5  -5   6        6.69        6.64      0.52 o 
  -4  -5   6      170.29      165.64      3.27 o 
  -3  -5   6        3.54        7.21      2.94 o 
  -2  -5   6      291.99      292.71      1.73 o 
  -1  -5   6       56.59       57.37      0.80 o 
   0  -5   6      162.52      161.07      1.01 o 
   1  -5   6       39.36       28.65      0.75 o 
   2  -5   6       28.28       23.69      0.76 o 
   3  -5   6       10.86       11.37      0.68 o 
   4  -5   6       13.47       13.90      0.73 o 
   5  -5   6        0.25        0.00      0.58 o 
   6  -5   6       15.39       16.52      0.85 o 
   7  -5   6       18.45       21.33      1.08 o 
  -9  -4   6       10.59       11.36      0.61 o 
  -8  -4   6       27.56       27.97      1.72 o 
  -7  -4   6      101.70      101.38      1.49 o 
  -6  -4   6       51.07       48.29      1.56 o 
  -5  -4   6       33.66       32.91      1.33 o 
  -4  -4   6       26.53       24.09      0.66 o 
  -3  -4   6       70.59       67.52      0.74 o 
  -2  -4   6       81.12       73.10      1.20 o 
  -1  -4   6      925.20      882.38      4.96 o 
   0  -4   6        8.46        8.97      1.09 o 
   1  -4   6        0.39        0.11      0.40 o 
   2  -4   6        1.89        3.90      0.54 o 
   3  -4   6      182.45      186.23      1.75 o 
   4  -4   6       40.15       40.96      1.01 o 
   5  -4   6       20.87       22.99      0.88 o 
   6  -4   6       21.05       19.74      0.85 o 
   7  -4   6        4.36        5.82      0.87 o 
 -10  -3   6        3.14        2.65      0.85 o 
  -9  -3   6        0.67        1.18      0.58 o 
  -8  -3   6       91.62       95.71      4.64 o 
  -7  -3   6       42.24       40.77      2.02 o 
  -6  -3   6      104.95      105.74      0.96 o 
  -5  -3   6       36.78       36.26      0.84 o 
  -4  -3   6      135.51      137.57      1.19 o 
  -3  -3   6        2.31        3.85      0.22 o 
  -2  -3   6      449.61      428.46      3.37 o 
  -1  -3   6      482.75      435.47      3.33 o 
   0  -3   6       25.71       27.73      0.72 o 
   1  -3   6       37.37       37.79      0.80 o 
   2  -3   6       16.33       18.41      0.72 o 
   3  -3   6       94.93      102.23      1.36 o 
   4  -3   6        7.20        6.40      0.68 o 
   5  -3   6       81.37       82.52      1.36 o 
   6  -3   6        3.93        4.49      0.66 o 
   7  -3   6        0.02       -0.34      0.71 o 
 -10  -2   6        2.39        1.65      0.83 o 
  -9  -2   6       17.27       17.46      1.01 o 
  -8  -2   6       60.56       58.30      1.28 o 
  -7  -2   6        8.53        6.20      0.45 o 
  -6  -2   6       15.34       13.66      0.48 o 
  -5  -2   6      221.66      220.01      3.18 o 
  -4  -2   6      107.93       98.97      1.18 o 
  -3  -2   6        1.14        1.00      0.23 o 
  -2  -2   6       36.09       31.97      0.48 o 
  -1  -2   6        3.76        3.84      0.29 o 
   0  -2   6       41.05       44.08      0.79 o 
   1  -2   6        0.15       -0.05      0.41 o 
   2  -2   6      237.33      220.55      1.82 o 
   3  -2   6        0.00       -0.59      0.59 o 
   4  -2   6       81.41       82.81      1.32 o 
   5  -2   6       13.07       11.87      0.74 o 
   6  -2   6        6.27        5.96      0.68 o 
   7  -2   6        0.01       -0.52      0.66 o 
 -10  -1   6        0.57        0.01      0.74 o 
  -9  -1   6       26.37       23.01      1.02 o 
  -8  -1   6       24.19       20.78      0.64 o 
  -7  -1   6       11.81        8.91      0.61 o 
  -6  -1   6      126.39      122.00      2.67 o 
  -5  -1   6      281.02      260.28      1.38 o 
  -4  -1   6        3.40        3.36      0.36 o 
  -3  -1   6       19.02       17.30      0.39 o 
  -2  -1   6       10.62       10.29      0.28 o 
  -1  -1   6        5.67        6.77      0.25 o 
   0  -1   6       18.63       22.25      0.62 o 
   1  -1   6      135.90      132.98      1.37 o 
   2  -1   6        6.82       11.06      0.64 o 
   3  -1   6       17.65       16.51      0.77 o 
   4  -1   6       14.70       12.96      0.68 o 
   5  -1   6       85.14       81.73      1.38 o 
   6  -1   6        2.41        2.19      0.62 o 
   7  -1   6        0.46       -0.07      0.57 o 
 -10   0   6       11.89       12.01      0.92 o 
  -9   0   6        0.13       -0.50      0.50 o 
  -8   0   6       17.99       18.33      0.61 o 
  -7   0   6        0.58        0.77      0.42 o 
  -6   0   6       37.04       37.49      0.66 o 
  -5   0   6       33.02       33.73      1.47 o 
  -4   0   6       38.08       35.06      0.56 o 
  -3   0   6      139.76      140.87      1.96 o 
  -2   0   6      181.44      180.87      0.96 o 
  -1   0   6        6.78        5.48      0.25 o 
   0   0   6      192.58      178.20      1.87 o 
   1   0   6      108.37      101.66      1.26 o 
   2   0   6        1.49        0.55      0.57 o 
   3   0   6       27.23       30.96      0.90 o 
   4   0   6        5.97        4.86      0.60 o 
   5   0   6       10.58        8.28      0.77 o 
   6   0   6        9.75       10.20      0.76 o 
 -10   1   6        4.70        5.39      0.76 o 
  -9   1   6       25.87       26.67      1.45 o 
  -8   1   6       65.43       64.13      0.93 o 
  -7   1   6       64.92       62.17      1.43 o 
  -6   1   6       43.30       37.12      1.82 o 
  -5   1   6        0.29        0.09      0.34 o 
  -4   1   6        1.62        1.80      0.37 o 
  -3   1   6      151.86      154.73      0.76 o 
  -2   1   6       27.73       31.38      0.39 o 
  -1   1   6       73.49       79.77      1.12 o 
   0   1   6        3.67        3.70      0.28 o 
   1   1   6      300.16      284.40      9.81 o 
   2   1   6      118.27      102.36      1.39 o 
   3   1   6       92.83       84.06      1.30 o 
   4   1   6       87.61       86.20      1.39 o 
   5   1   6        0.60        0.43      0.63 o 
   6   1   6        1.93        1.70      0.71 o 
 -10   2   6       13.91       15.56      0.69 o 
  -9   2   6        0.25        0.26      0.48 o 
  -8   2   6        0.36        0.52      0.44 o 
  -7   2   6       48.58       53.11      1.75 o 
  -6   2   6       75.36       80.29      2.91 o 
  -5   2   6       89.14       90.39      3.17 o 
  -4   2   6      163.63      159.01      1.08 o 
  -3   2   6      235.07      221.81      1.88 o 
  -2   2   6       74.59       75.14      0.75 o 
  -1   2   6      163.19      152.76      2.15 o 
   0   2   6       70.98       71.44      0.77 o 
   1   2   6       31.04       30.14      0.59 o 
   2   2   6       95.65       95.91      1.38 o 
   3   2   6        4.11        4.58      0.60 o 
   4   2   6        2.76        3.54      0.68 o 
   5   2   6       13.54       12.21      0.90 o 
   6   2   6        0.25       -0.26      0.76 o 
 -10   3   6        8.05       10.43      0.74 o 
  -9   3   6       25.09       23.21      0.94 o 
  -8   3   6        6.66        7.35      0.69 o 
  -7   3   6       14.67       16.36      0.71 o 
  -6   3   6       11.19       10.87      0.51 o 
  -5   3   6       49.23       52.63      0.75 o 
  -4   3   6      290.81      288.08      2.29 o 
  -3   3   6       56.72       56.36      0.72 o 
  -2   3   6       23.31       22.32      0.43 o 
  -1   3   6      218.58      219.63      1.30 o 
   0   3   6      676.93      689.60      4.03 o 
   1   3   6       22.66       21.22      0.59 o 
   2   3   6        7.53        7.67      0.45 o 
   3   3   6        8.46        9.62      0.79 o 
   4   3   6        7.59        6.76      0.78 o 
   5   3   6        5.06        5.81      0.76 o 
  -9   4   6       16.90       18.79      0.71 o 
  -8   4   6        3.96        3.98      0.51 o 
  -7   4   6       47.05       50.53      1.34 o 
  -6   4   6        4.79        5.91      0.75 o 
  -5   4   6      213.55      202.47      2.10 o 
  -4   4   6       64.19       61.28      2.02 o 
  -3   4   6       43.97       48.46      0.75 o 
  -2   4   6        0.67        0.73      0.29 o 
  -1   4   6      148.68      141.07      2.36 o 
   0   4   6       18.10       20.70      0.63 o 
   1   4   6       62.01       58.19      0.83 o 
   2   4   6       11.57       12.10      0.53 o 
   3   4   6        1.28        1.33      0.61 o 
   4   4   6        0.48        0.16      0.68 o 
  -9   5   6        4.41        4.91      1.09 o 
  -8   5   6       25.40       27.46      1.24 o 
  -7   5   6        6.20        5.37      0.88 o 
  -6   5   6       27.73       27.73      1.12 o 
  -5   5   6       11.02       10.16      0.80 o 
  -4   5   6       94.14       95.25      1.37 o 
  -3   5   6       17.86       16.30      1.18 o 
  -2   5   6       14.22       13.53      0.51 o 
  -1   5   6       43.05       42.44      0.76 o 
   0   5   6       33.41       33.23      0.74 o 
   1   5   6        0.00       -0.44      0.44 o 
   2   5   6        6.04        5.31      1.05 o 
   3   5   6       17.20       13.78      0.86 o 
  -8   6   6        9.73        8.47      0.92 o 
  -7   6   6        4.95        4.23      0.94 o 
  -6   6   6        9.14        8.83      0.82 o 
  -5   6   6       14.72       16.65      0.66 o 
  -4   6   6       32.69       37.29      0.78 o 
  -3   6   6        1.85        1.94      0.68 o 
  -2   6   6       43.99       44.00      1.18 o 
  -1   6   6        7.82        5.55      0.73 o 
   0   6   6        0.27       -0.28      0.66 o 
   1   6   6       11.49       11.57      0.84 o 
   2   6   6       18.30       21.82      0.98 o 
  -6   7   6        4.00        4.94      0.73 o 
  -5   7   6        2.26        2.34      0.86 o 
  -4   7   6        3.84        3.64      0.69 o 
  -3   7   6        2.99        0.98      0.76 o 
  -2   7   6        3.84        6.66      0.83 o 
  -1   7   6       16.30       18.39      1.02 o 
   0   7   6        6.66        7.64      0.89 o 
   1   7   6       16.49       22.90      1.07 o 
  -2 -10   7        6.75        7.10      0.86 o 
  -1 -10   7        0.22        0.74      0.66 o 
   0 -10   7        1.34        0.66      0.95 o 
   1 -10   7        4.30        3.92      0.80 o 
  -5  -9   7        1.08       -0.16      0.91 o 
  -4  -9   7       11.92       17.07      1.00 o 
  -3  -9   7        8.31        8.89      0.87 o 
  -2  -9   7        0.63        0.24      0.68 o 
  -1  -9   7        8.44        8.16      0.59 o 
   0  -9   7        2.17        1.51      0.47 o 
   1  -9   7       10.02       12.92      0.57 o 
   2  -9   7        5.14        4.64      0.75 o 
   3  -9   7        6.09        6.25      0.75 o 
  -6  -8   7        2.12        3.60      0.83 o 
  -5  -8   7        3.20        3.38      0.74 o 
  -4  -8   7        1.62        1.92      0.58 o 
  -3  -8   7        7.45        6.45      0.47 o 
  -2  -8   7        0.20        0.49      0.52 o 
  -1  -8   7       26.82       24.80      1.77 o 
   0  -8   7       31.63       36.57      0.71 o 
   1  -8   7        1.58        2.15      0.44 o 
   2  -8   7       19.61       18.73      0.62 o 
   3  -8   7        7.62        6.96      0.69 o 
   4  -8   7        4.86        5.76      0.71 o 
  -7  -7   7       16.17       15.92      0.90 o 
  -6  -7   7        0.50        0.77      0.42 o 
  -5  -7   7       14.04       12.80      0.52 o 
  -4  -7   7        0.96        1.38      0.40 o 
  -3  -7   7        4.19        5.06      0.47 o 
  -2  -7   7        5.02        4.74      0.38 o 
  -1  -7   7        6.00        7.90      0.46 o 
   0  -7   7        8.99       10.45      0.46 o 
   1  -7   7        4.54        4.98      0.71 o 
   2  -7   7        0.43        0.95      0.41 o 
   3  -7   7        3.94        5.71      0.71 o 
   4  -7   7        0.29        0.32      0.70 o 
   5  -7   7        6.36        6.97      0.77 o 
  -8  -6   7       40.55       51.45      1.32 o 
  -7  -6   7        2.69        3.80      0.47 o 
  -6  -6   7        0.72        0.63      0.37 o 
  -5  -6   7       32.68       27.97      0.71 o 
  -4  -6   7       20.71       20.29      0.81 o 
  -3  -6   7        4.94        3.46      0.35 o 
  -2  -6   7       92.35       85.09      0.76 o 
  -1  -6   7        9.82        7.61      0.86 o 
   0  -6   7       12.75       10.32      1.06 o 
   1  -6   7       16.01       14.67      0.63 o 
   2  -6   7      120.12      122.81      1.53 o 
   3  -6   7        6.40        8.27      0.71 o 
   4  -6   7        1.35        1.71      0.63 o 
   5  -6   7       20.77       18.68      0.87 o 
  -9  -5   7        0.32       -0.71      0.71 o 
  -8  -5   7        0.24        0.27      0.68 o 
  -7  -5   7        8.22        7.44      0.73 o 
  -6  -5   7       17.93       16.57      0.87 o 
  -5  -5   7       51.20       54.27      1.19 o 
  -4  -5   7        4.29        6.19      0.42 o 
  -3  -5   7      168.70      165.03      1.95 o 
  -2  -5   7        2.75        2.42      0.63 o 
  -1  -5   7        3.18        3.56      0.50 o 
   0  -5   7       31.02       22.77      0.78 o 
   1  -5   7        4.83        3.58      0.63 o 
   2  -5   7        0.06       -0.26      0.60 o 
   3  -5   7        0.84        0.08      0.57 o 
   4  -5   7        8.43        7.68      0.74 o 
   5  -5   7        0.26       -0.13      0.63 o 
   6  -5   7       16.12       16.30      0.88 o 
  -9  -4   7        0.97        0.12      0.80 o 
  -8  -4   7       10.41       13.54      0.89 o 
  -7  -4   7        0.03        0.96      0.78 o 
  -6  -4   7      157.87      158.56      1.85 o 
  -5  -4   7       62.62       63.21      1.17 o 
  -4  -4   7       65.14       65.06      1.43 o 
  -3  -4   7        3.60        3.50      0.39 o 
  -2  -4   7      880.02      844.87      9.80 o 
  -1  -4   7       13.83       15.06      0.53 o 
   0  -4   7       16.04        9.61      0.64 o 
   1  -4   7       94.61       95.38      1.25 o 
   2  -4   7        0.32        0.28      0.54 o 
   3  -4   7       11.16       13.65      0.77 o 
   4  -4   7        6.39        4.52      0.69 o 
   5  -4   7       30.02       36.11      1.07 o 
   6  -4   7        0.08        0.75      0.67 o 
  -9  -3   7        8.99        8.54      0.82 o 
  -8  -3   7       32.56       36.79      1.15 o 
  -7  -3   7       53.48       49.30      1.24 o 
  -6  -3   7      195.40      193.57      3.29 o 
  -5  -3   7       10.04       11.76      0.72 o 
  -4  -3   7       27.03       25.33      0.40 o 
  -3  -3   7      195.50      187.97      1.13 o 
  -2  -3   7        0.12        0.45      0.37 o 
  -1  -3   7       52.84       46.04      1.73 o 
   0  -3   7       12.88       14.06      0.63 o 
   1  -3   7        1.96        2.41      0.54 o 
   2  -3   7        0.10        0.25      0.53 o 
   3  -3   7       23.08       23.08      0.86 o 
   4  -3   7       83.03       88.47      1.43 o 
   5  -3   7       44.20       47.70      1.20 o 
   6  -3   7        1.48        2.15      0.73 o 
 -10  -2   7        6.17        5.76      0.89 o 
  -9  -2   7       29.51       33.24      1.20 o 
  -8  -2   7        6.54        6.45      0.86 o 
  -7  -2   7       87.85       86.56      1.00 o 
  -6  -2   7       39.82       37.66      0.70 o 
  -5  -2   7      137.04      137.04      2.98 o 
  -4  -2   7       43.14       41.49      1.12 o 
  -3  -2   7      477.97      467.67      1.41 o 
  -2  -2   7        1.30        2.66      0.45 o 
  -1  -2   7       15.72       15.01      0.43 o 
   0  -2   7       43.64       42.71      0.88 o 
   1  -2   7       10.65       12.61      0.65 o 
   2  -2   7        5.74        3.27      0.57 o 
   3  -2   7       59.61       66.02      1.24 o 
   4  -2   7        5.79        5.86      0.73 o 
   5  -2   7       27.01       27.71      1.01 o 
   6  -2   7       19.29       16.21      0.88 o 
 -10  -1   7       27.02       27.59      1.13 o 
  -9  -1   7        9.40        8.64      0.85 o 
  -8  -1   7       36.68       35.60      0.74 o 
  -7  -1   7        3.35        2.17      0.43 o 
  -6  -1   7       16.68       15.97      0.54 o 
  -5  -1   7        2.93        2.75      0.43 o 
  -4  -1   7       92.76       93.44      4.79 o 
  -3  -1   7        2.02        1.98      0.28 o 
  -2  -1   7        0.02        0.09      0.24 o 
  -1  -1   7        1.86        2.05      0.35 o 
   0  -1   7       89.95       92.00      1.20 o 
   1  -1   7       29.07       33.21      0.88 o 
   2  -1   7       19.08       15.82      0.78 o 
   3  -1   7       18.21       19.59      0.81 o 
   4  -1   7       10.70        7.59      0.73 o 
   5  -1   7        0.06       -0.53      0.69 o 
   6  -1   7        9.74        8.52      0.91 o 
 -10   0   7        6.07        5.31      0.81 o 
  -9   0   7        5.26        3.73      0.55 o 
  -8   0   7        8.08        9.18      0.78 o 
  -7   0   7      146.90      148.23      1.26 o 
  -6   0   7       10.92       11.03      0.52 o 
  -5   0   7       13.01       11.46      0.48 o 
  -4   0   7        4.51        3.60      0.39 o 
  -3   0   7        3.34        3.68      0.27 o 
  -2   0   7        0.01        0.04      0.25 o 
  -1   0   7      107.85       94.46      0.77 o 
   0   0   7      125.01      119.91      1.01 o 
   1   0   7       18.72       20.36      0.78 o 
   2   0   7       56.47       57.49      1.17 o 
   3   0   7        5.07        5.13      0.68 o 
   4   0   7        8.91       11.89      0.83 o 
   5   0   7        6.14        6.17      0.75 o 
 -10   1   7        4.20        3.77      0.60 o 
  -9   1   7        0.40       -0.07      0.47 o 
  -8   1   7       27.95       29.02      1.53 o 
  -7   1   7       12.15       10.60      0.57 o 
  -6   1   7       25.11       25.32      0.67 o 
  -5   1   7       19.81       15.46      0.52 o 
  -4   1   7        0.95        1.73      0.37 o 
  -3   1   7       22.77       20.50      0.52 o 
  -2   1   7      107.72      106.13      0.93 o 
  -1   1   7      275.85      269.45      2.04 o 
   0   1   7       10.25        7.22      0.42 o 
   1   1   7        4.38        2.70      0.61 o 
   2   1   7        2.47        1.29      0.62 o 
   3   1   7       82.03       76.38      1.37 o 
   4   1   7        2.62        3.07      0.69 o 
   5   1   7       20.84       21.14      1.01 o 
 -10   2   7        1.33        1.18      0.57 o 
  -9   2   7       10.22        9.84      0.60 o 
  -8   2   7        1.97        1.37      0.91 o 
  -7   2   7       44.17       38.68      0.78 o 
  -6   2   7       53.86       48.53      1.37 o 
  -5   2   7       28.72       31.86      0.64 o 
  -4   2   7       54.62       49.74      0.72 o 
  -3   2   7        0.05        0.16      0.63 o 
  -2   2   7      110.44      102.58      1.70 o 
  -1   2   7        0.03        0.42      0.42 o 
   0   2   7        4.56        5.73      0.46 o 
   1   2   7        0.63       -0.19      0.65 o 
   2   2   7        4.93        4.85      0.68 o 
   3   2   7        0.09        1.10      0.67 o 
   4   2   7       27.98       28.59      1.10 o 
   5   2   7       22.92       29.32      1.22 o 
  -9   3   7       12.09       14.17      0.69 o 
  -8   3   7        3.28        1.46      0.53 o 
  -7   3   7        8.42        8.88      0.78 o 
  -6   3   7       27.66       28.60      1.09 o 
  -5   3   7      227.60      230.00      2.28 o 
  -4   3   7        1.44        1.03      0.70 o 
  -3   3   7       76.33       72.59      0.90 o 
  -2   3   7       10.63        8.63      0.75 o 
  -1   3   7      163.75      166.31      4.09 o 
   0   3   7        0.92        0.62      0.34 o 
   1   3   7        1.16        1.20      0.60 o 
   2   3   7       72.16       75.19      1.44 o 
   3   3   7        2.57        2.13      0.71 o 
   4   3   7        1.32        0.18      0.79 o 
  -9   4   7        0.39       -0.68      0.95 o 
  -8   4   7       11.28       11.44      0.97 o 
  -7   4   7       14.31       12.31      0.96 o 
  -6   4   7       57.05       60.46      1.44 o 
  -5   4   7       20.06       21.09      0.96 o 
  -4   4   7        9.20        8.12      0.76 o 
  -3   4   7       11.37        9.71      0.52 o 
  -2   4   7       27.73       27.85      0.52 o 
  -1   4   7       36.36       31.23      0.69 o 
   0   4   7       78.77       76.36      1.46 o 
   1   4   7       25.39       24.76      0.83 o 
   2   4   7        6.19        6.72      0.74 o 
   3   4   7        0.00       -0.41      0.68 o 
  -8   5   7       10.60        9.34      1.03 o 
  -7   5   7       18.34       20.09      1.11 o 
  -6   5   7       50.73       50.85      1.36 o 
  -5   5   7       25.78       24.65      1.03 o 
  -4   5   7       34.74       33.55      1.36 o 
  -3   5   7        5.15        7.01      0.51 o 
  -2   5   7       45.22       48.80      0.80 o 
  -1   5   7       19.40       19.60      1.19 o 
   0   5   7        1.23        0.69      0.41 o 
   1   5   7        0.42        0.17      0.43 o 
   2   5   7        1.65        2.51      0.68 o 
  -7   6   7        8.87        8.91      0.92 o 
  -6   6   7        1.07        1.12      0.81 o 
  -5   6   7        2.04        1.70      0.66 o 
  -4   6   7        6.31        5.61      0.94 o 
  -3   6   7       27.36       25.20      1.06 o 
  -2   6   7       11.16       12.13      0.93 o 
  -1   6   7        5.91        5.62      0.74 o 
   0   6   7        1.68        1.08      0.69 o 
   1   6   7        3.89        4.50      0.53 o 
  -4   7   7       18.30       26.06      1.18 o 
  -3   7   7        3.63        5.17      0.80 o 
  -2   7   7       11.45       11.06      0.93 o 
  -4  -9   8        5.03        6.78      0.69 o 
  -3  -9   8        1.29        1.30      0.61 o 
  -2  -9   8        3.33        3.56      0.64 o 
  -1  -9   8        0.00       -0.34      0.60 o 
   0  -9   8        0.09       -0.57      0.63 o 
   1  -9   8        0.24       -0.28      0.63 o 
  -5  -8   8        4.63        4.34      0.74 o 
  -4  -8   8        0.10        0.35      0.36 o 
  -3  -8   8        3.83        3.40      0.41 o 
  -2  -8   8        4.02        4.17      0.59 o 
  -1  -8   8       10.38       10.38      0.74 o 
   0  -8   8        1.65        1.29      0.64 o 
   1  -8   8       32.95       36.63      1.13 o 
   2  -8   8        3.30        4.50      0.77 o 
   3  -8   8        5.26        5.16      0.81 o 
  -7  -7   8        2.50        2.24      0.73 o 
  -6  -7   8        8.18       13.35      0.87 o 
  -5  -7   8        8.60        8.59      0.69 o 
  -4  -7   8        1.92        1.76      0.39 o 
  -3  -7   8        0.82        1.19      1.28 o 
  -2  -7   8        6.88       10.11      1.89 o 
  -1  -7   8        1.75        3.06      0.68 o 
   0  -7   8       42.23       35.83      1.03 o 
   1  -7   8        0.03        0.08      0.61 o 
   2  -7   8       14.07       13.74      0.85 o 
   3  -7   8        3.33        2.68      0.77 o 
   4  -7   8       11.63       11.89      0.92 o 
  -7  -6   8        3.91        4.63      0.70 o 
  -6  -6   8        1.80        1.03      0.64 o 
  -5  -6   8        4.16        1.65      0.61 o 
  -4  -6   8        2.22        0.94      0.55 o 
  -3  -6   8       95.49       95.11      0.98 o 
  -2  -6   8       99.62      108.65      2.90 o 
  -1  -6   8        0.19        0.55      0.63 o 
   0  -6   8       19.55       17.95      0.80 o 
   1  -6   8       16.88       16.01      0.81 o 
   2  -6   8        2.35        2.56      0.71 o 
   3  -6   8        5.66        6.05      0.78 o 
   4  -6   8       20.67       23.15      1.08 o 
  -8  -5   8        9.55        9.50      0.90 o 
  -7  -5   8        0.05       -0.13      0.69 o 
  -6  -5   8        1.73        0.61      0.65 o 
  -4  -5   8       60.49       56.71      1.97 o 
  -3  -5   8        2.91        5.81      0.47 o 
  -2  -5   8        3.40        1.35      0.43 o 
  -1  -5   8       54.19       51.48      1.03 o 
   0  -5   8       13.20       13.84      0.72 o 
   1  -5   8        1.29        3.17      0.59 o 
   2  -5   8        6.00        4.64      0.71 o 
   3  -5   8       62.33       66.05      1.37 o 
   4  -5   8       12.15       10.51      0.84 o 
   5  -5   8        1.59        1.26      0.79 o 
  -9  -4   8        0.96       -0.07      0.81 o 
  -8  -4   8        0.57        0.40      0.66 o 
  -7  -4   8       24.30       19.55      0.94 o 
  -6  -4   8       48.80       50.84      1.24 o 
  -5  -4   8        1.01        0.20      0.48 o 
  -4  -4   8       37.83       35.81      0.72 o 
  -3  -4   8        0.60        0.13      0.58 o 
  -2  -4   8        0.72        0.23      0.42 o 
  -1  -4   8        2.71        2.21      0.40 o 
   0  -4   8       31.80       33.37      0.88 o 
   1  -4   8        3.56        4.61      0.61 o 
   2  -4   8        1.48        2.24      0.63 o 
   3  -4   8       22.19       20.15      0.92 o 
   4  -4   8       31.46       32.12      1.15 o 
   5  -4   8       11.19       13.80      1.00 o 
  -9  -3   8        3.93        2.60      0.75 o 
  -8  -3   8       26.47       28.13      1.08 o 
  -7  -3   8       33.03       36.63      1.19 o 
  -6  -3   8        4.03        2.25      0.52 o 
  -5  -3   8      124.62      117.98      1.87 o 
  -4  -3   8       51.50       51.40      1.84 o 
  -3  -3   8        6.79        6.49      0.35 o 
  -2  -3   8       50.87       42.32      0.65 o 
  -1  -3   8       83.37       82.75      1.47 o 
   0  -3   8        9.90       12.28      0.69 o 
   1  -3   8        6.45        4.94      0.64 o 
   2  -3   8        1.81        1.33      0.60 o 
   3  -3   8       10.00       14.23      0.84 o 
   4  -3   8        9.83        9.79      0.91 o 
   5  -3   8       28.69       35.69      1.19 o 
  -9  -2   8        0.48        1.93      0.84 o 
  -8  -2   8       67.76       67.13      0.99 o 
  -7  -2   8       22.60       23.47      1.55 o 
  -6  -2   8       51.79       47.55      0.80 o 
  -5  -2   8        0.96        2.52      0.47 o 
  -4  -2   8       76.38       81.70      1.27 o 
  -3  -2   8       20.44       17.83      0.43 o 
  -2  -2   8        2.16        1.52      0.33 o 
  -1  -2   8       35.18       35.82      0.63 o 
   0  -2   8        4.57        4.47      0.61 o 
   1  -2   8        0.02        0.43      0.60 o 
   2  -2   8        0.79        0.66      0.63 o 
   3  -2   8       11.60       14.01      0.85 o 
   4  -2   8       19.47       19.68      1.00 o 
   5  -2   8       38.09       39.77      1.28 o 
  -9  -1   8       26.72       26.75      1.21 o 
  -8  -1   8        5.96        4.69      0.53 o 
  -7  -1   8       18.29       17.28      0.64 o 
  -6  -1   8        0.39        0.18      0.47 o 
  -5  -1   8      163.56      174.21      2.18 o 
  -4  -1   8       51.26       51.39      0.79 o 
  -3  -1   8      109.48      108.30      1.72 o 
  -2  -1   8       18.41       18.17      0.53 o 
  -1  -1   8       21.37       23.47      0.48 o 
   0  -1   8        0.60        1.16      0.60 o 
   1  -1   8       29.59       30.78      0.95 o 
   2  -1   8       45.40       48.74      1.15 o 
   3  -1   8        0.57        0.74      0.71 o 
   4  -1   8       23.29       26.37      1.10 o 
   5  -1   8        9.71        9.78      0.95 o 
  -9   0   8       12.76       11.59      0.61 o 
  -8   0   8       31.44       32.88      0.95 o 
  -7   0   8       46.23       49.44      0.88 o 
  -6   0   8       30.09       30.54      0.72 o 
  -5   0   8       54.80       59.16      3.56 o 
  -4   0   8        0.41        0.38      0.42 o 
  -3   0   8        1.40        1.51      0.27 o 
  -2   0   8        9.63        9.55      0.52 o 
  -1   0   8       19.00       20.75      0.46 o 
   0   0   8       28.01       23.47      0.86 o 
   1   0   8       76.26       74.04      1.32 o 
   2   0   8        0.01       -0.27      0.66 o 
   3   0   8       36.37       37.59      1.19 o 
   4   0   8        6.41        3.64      0.90 o 
  -9   1   8        7.14        8.25      0.59 o 
  -8   1   8        0.07       -0.78      0.78 o 
  -7   1   8      109.80      106.55      1.19 o 
  -6   1   8      150.52      155.31      1.51 o 
  -5   1   8        5.16        4.19      0.47 o 
  -4   1   8       23.55       21.31      0.57 o 
  -3   1   8        1.69        1.24      0.38 o 
  -2   1   8      160.92      167.97      4.31 o 
  -1   1   8        4.21        6.22      1.54 o 
   0   1   8       61.24       60.83      0.85 o 
   1   1   8       23.45       23.10      0.94 o 
   2   1   8        8.85        8.51      0.76 o 
   3   1   8        2.68        1.53      0.73 o 
   4   1   8       42.62       48.02      1.40 o 
  -9   2   8       26.61       26.87      0.81 o 
  -8   2   8        0.14       -0.30      0.53 o 
  -7   2   8       19.69       18.30      0.70 o 
  -6   2   8        0.23        1.30      0.49 o 
  -5   2   8       16.46       16.60      0.90 o 
  -4   2   8        3.28        1.46      0.69 o 
  -3   2   8       61.35       61.09      1.29 o 
  -2   2   8        3.19        4.63      0.72 o 
  -1   2   8       94.11       89.97      1.43 o 
   0   2   8      127.95      128.63      1.16 o 
   1   2   8        0.15        0.12      0.70 o 
   2   2   8        3.22        2.53      0.70 o 
   3   2   8        1.08        1.22      0.73 o 
  -8   3   8       23.45       23.01      1.22 o 
  -7   3   8        4.79        3.69      0.91 o 
  -6   3   8       25.35       25.27      1.11 o 
  -5   3   8       19.98       17.82      0.94 o 
  -4   3   8        3.67        2.22      0.71 o 
  -3   3   8       48.36       46.12      1.15 o 
  -2   3   8        1.05        0.36      0.38 o 
  -1   3   8        0.02        0.22      0.41 o 
   0   3   8        2.79        2.58      0.67 o 
   1   3   8       39.45       44.31      1.21 o 
   2   3   8        0.18        0.04      0.64 o 
   3   3   8        5.56        6.68      0.88 o 
  -8   4   8        9.71        8.07      1.05 o 
  -7   4   8       12.25       15.66      1.02 o 
  -6   4   8        5.33        6.70      0.89 o 
  -5   4   8        6.34        5.22      0.83 o 
  -4   4   8       61.61       55.27      1.28 o 
  -3   4   8        0.04        0.40      0.48 o 
  -2   4   8        2.83        3.19      0.57 o 
  -1   4   8        0.01        0.00      0.52 o 
   0   4   8        6.90        6.31      0.48 o 
   1   4   8        0.00       -0.07      0.73 o 
   2   4   8        2.11        1.65      0.71 o 
  -7   5   8       10.70       12.40      1.05 o 
  -6   5   8        1.41        0.56      0.79 o 
  -5   5   8        9.95        9.19      0.82 o 
  -4   5   8        0.01        1.24      0.71 o 
  -3   5   8        4.23        7.03      0.85 o 
  -2   5   8        7.50       10.34      0.85 o 
  -1   5   8        0.90        0.31      0.42 o 
   0   5   8        1.46        0.79      0.45 o 
  -4   6   8       21.77       24.50      1.09 o 
  -3   6   8       18.85       19.88      1.02 o 
  -2   6   8       10.35       11.57      0.93 o 
  -4  -8   9       15.01       15.71      2.55 o 
  -3  -8   9        2.77        3.32      0.48 o 
  -2  -8   9        3.56        2.69      0.65 o 
  -1  -8   9        0.00       -0.16      0.63 o 
   0  -8   9        9.69       13.53      0.86 o 
   1  -8   9        8.15       13.09      0.88 o 
  -6  -7   9        0.30       -0.77      0.77 o 
  -5  -7   9        4.48        3.56      0.70 o 
  -4  -7   9        0.00       -0.10      0.37 o 
  -3  -7   9        1.75        2.05      0.41 o 
  -2  -7   9        0.93        0.94      0.58 o 
  -1  -7   9        5.00        4.90      0.67 o 
   0  -7   9        5.39       10.10      0.76 o 
   1  -7   9       13.92       12.24      0.89 o 
   2  -7   9       14.70       14.22      0.94 o 
  -7  -6   9        8.48       11.17      0.97 o 
  -6  -6   9        0.06       -0.10      0.71 o 
  -5  -6   9        2.54        2.76      0.71 o 
  -4  -6   9       11.29       11.19      1.32 o 
  -3  -6   9       19.10       22.49      0.62 o 
  -2  -6   9        8.84        9.34      0.79 o 
  -1  -6   9       38.98       43.63      1.07 o 
   0  -6   9        0.04       -0.10      0.68 o 
   1  -6   9        8.25       10.27      0.77 o 
   2  -6   9       10.43       11.42      0.91 o 
   3  -6   9       17.84       22.09      1.12 o 
  -7  -5   9        2.09        4.12      0.81 o 
  -6  -5   9        6.42        4.90      0.75 o 
  -5  -5   9        0.45       -0.56      0.71 o 
  -4  -5   9        9.00       11.17      0.86 o 
  -3  -5   9        6.91        4.91      0.53 o 
  -2  -5   9      163.45      144.95      3.57 o 
  -1  -5   9        6.17        6.76      0.73 o 
   0  -5   9        3.02        1.94      0.59 o 
   1  -5   9        0.05       -0.36      0.66 o 
   2  -5   9       24.55       26.36      1.06 o 
   3  -5   9        0.91        1.16      0.73 o 
  -8  -4   9        0.30        0.33      0.81 o 
  -7  -4   9        3.42        2.85      0.80 o 
  -6  -4   9        0.60       -0.30      0.79 o 
  -5  -4   9       24.07       25.71      1.21 o 
  -4  -4   9       22.97       25.62      1.57 o 
  -3  -4   9       10.18       11.46      0.71 o 
  -2  -4   9        0.70        2.01      0.43 o 
  -1  -4   9       21.15       21.17      0.80 o 
   0  -4   9        0.70        0.78      0.56 o 
   1  -4   9       10.09       11.11      0.77 o 
   2  -4   9        8.59        9.16      0.84 o 
   3  -4   9        9.10        7.50      0.82 o 
   4  -4   9       20.32       19.43      1.02 o 
  -8  -3   9        0.19        0.55      0.71 o 
  -7  -3   9        0.26       -0.12      0.50 o 
  -6  -3   9       59.97       55.83      1.01 o 
  -5  -3   9       13.57       13.19      0.62 o 
  -4  -3   9        0.11       -0.56      0.62 o 
  -3  -3   9       46.93       40.06      0.60 o 
  -2  -3   9       14.73       15.13      0.52 o 
  -1  -3   9        1.82        2.51      0.59 o 
   0  -3   9        0.03        0.11      0.53 o 
   1  -3   9       26.34       24.91      0.93 o 
   2  -3   9        0.32       -0.35      0.65 o 
   3  -3   9        1.33        0.50      0.84 o 
   4  -3   9       20.03       22.24      1.06 o 
  -9  -2   9        4.08        4.55      0.92 o 
  -8  -2   9        4.94        5.97      0.57 o 
  -7  -2   9        9.32        8.88      0.63 o 
  -6  -2   9        0.01       -0.03      0.51 o 
  -5  -2   9        0.01       -0.21      0.49 o 
  -4  -2   9       17.39       17.40      0.71 o 
  -3  -2   9       19.77       21.55      0.67 o 
  -2  -2   9        5.47        6.42      0.38 o 
  -1  -2   9        3.20        2.96      0.60 o 
   0  -2   9       14.37       16.88      0.79 o 
   1  -2   9       13.72       11.80      0.83 o 
   2  -2   9        9.16        8.29      0.80 o 
   3  -2   9        3.36        4.45      0.85 o 
   4  -2   9        7.41        9.95      1.01 o 
  -9  -1   9        2.71        2.46      0.55 o 
  -8  -1   9       26.92       30.35      1.58 o 
  -7  -1   9       64.34       61.01      2.35 o 
  -6  -1   9       15.52       17.99      0.81 o 
  -5  -1   9        8.54        6.07      0.64 o 
  -4  -1   9        7.48        7.29      0.51 o 
  -3  -1   9       28.85       30.42      0.66 o 
  -2  -1   9        0.78        0.07      0.32 o 
  -1  -1   9        1.77        1.03      0.56 o 
   0  -1   9        4.09        2.32      0.64 o 
   1  -1   9       26.24       28.01      0.98 o 
   2  -1   9        0.00        0.23      0.77 o 
   3  -1   9       69.51       77.03      1.56 o 
  -9   0   9        1.01        0.16      0.58 o 
  -8   0   9        7.31        7.25      0.67 o 
  -7   0   9       57.73       63.75      4.24 o 
  -6   0   9       13.31       14.91      0.69 o 
  -5   0   9       28.60       28.46      3.95 o 
  -4   0   9        3.50        4.21      0.48 o 
  -3   0   9        8.23        8.21      0.46 o 
  -2   0   9       20.72       22.24      0.47 o 
  -1   0   9        1.16        0.57      0.62 o 
   0   0   9        5.36        4.55      0.69 o 
   1   0   9        4.37        4.12      0.78 o 
   2   0   9       35.13       39.06      1.25 o 
   3   0   9        7.45        6.48      0.86 o 
  -8   1   9        3.10        2.55      0.60 o 
  -7   1   9      100.02      110.75      1.81 o 
  -6   1   9        2.27        2.34      1.25 o 
  -5   1   9       24.79       21.80      0.64 o 
  -4   1   9       20.39       20.40      1.01 o 
  -3   1   9        9.10       11.77      0.82 o 
  -2   1   9        0.01        0.14      0.42 o 
  -1   1   9       38.07       40.43      0.78 o 
   0   1   9       61.80       66.61      1.31 o 
   1   1   9        0.77        0.60      0.68 o 
   2   1   9       18.15       18.38      0.99 o 
  -8   2   9       22.66       20.61      3.23 o 
  -7   2   9        0.78        1.49      0.91 o 
  -6   2   9       37.22       36.11      1.25 o 
  -5   2   9       19.03       18.34      1.01 o 
  -4   2   9        5.02        5.47      0.81 o 
  -3   2   9        4.16        4.44      0.73 o 
  -2   2   9       21.52       22.51      0.64 o 
  -1   2   9       50.54       49.96      0.82 o 
   0   2   9        0.06        0.26      0.64 o 
   1   2   9       13.32       13.06      0.85 o 
   2   2   9        1.76        2.06      0.69 o 
  -7   3   9        2.10        0.90      0.81 o 
  -6   3   9       12.36       11.24      0.90 o 
  -5   3   9        0.02        0.03      0.67 o 
  -4   3   9       29.46       33.05      1.14 o 
  -3   3   9        0.26        0.01      0.76 o 
  -2   3   9        8.98        8.17      0.83 o 
  -1   3   9        0.00        0.01      0.61 o 
   0   3   9       20.52       23.34      1.02 o 
   1   3   9        2.22        3.26      0.77 o 
  -6   4   9        0.03       -0.55      0.79 o 
  -5   4   9       22.64       24.07      1.07 o 
  -4   4   9        0.89        1.34      0.75 o 
  -3   4   9        3.73        3.17      0.72 o 
  -2   4   9       11.47       10.57      0.75 o 
  -1   4   9        0.43        0.23      0.64 o 
  -4  -7  10        1.43        0.12      0.80 o 
  -3  -7  10       13.26       14.57      0.63 o 
  -2  -7  10        5.98        5.03      0.65 o 
  -1  -7  10        7.70       12.53      0.82 o 
   0  -7  10        8.31       12.37      0.88 o 
  -6  -6  10        1.77        1.35      0.80 o 
  -5  -6  10        0.59        1.08      0.69 o 
  -4  -6  10        1.61        1.53      0.68 o 
  -3  -6  10        0.73        0.79      0.40 o 
  -2  -6  10       32.44       39.67      1.06 o 
  -1  -6  10        7.53       11.35      0.79 o 
   0  -6  10       19.38       21.79      0.96 o 
   1  -6  10        0.12        0.90      0.68 o 
  -6  -5  10        1.88        1.06      0.76 o 
  -5  -5  10        0.16       -0.24      0.73 o 
  -4  -5  10        0.03        0.27      0.76 o 
  -3  -5  10       19.40       20.78      0.63 o 
  -2  -5  10        5.90       10.05      0.59 o 
  -1  -5  10       19.56       21.08      0.95 o 
   0  -5  10        2.45        2.68      0.75 o 
   1  -5  10        7.62        9.44      0.89 o 
   2  -5  10        0.00       -0.51      0.69 o 
  -7  -4  10        1.39        2.43      0.74 o 
  -6  -4  10        5.70        4.58      0.52 o 
  -5  -4  10        8.12        8.72      1.46 o 
  -4  -4  10       19.04       17.31      0.69 o 
  -3  -4  10       17.83       22.53      1.06 o 
  -2  -4  10        4.61        2.24      0.56 o 
  -1  -4  10       17.14       14.76      0.85 o 
   0  -4  10        1.18       -0.08      0.65 o 
   1  -4  10        0.00       -0.74      0.74 o 
   2  -4  10        0.58        0.07      0.75 o 
  -7  -3  10        1.08        1.63      0.54 o 
  -6  -3  10        4.73        4.90      0.54 o 
  -5  -3  10        4.65        4.75      0.71 o 
  -4  -3  10       44.56       43.60      1.33 o 
  -3  -3  10        2.96        2.98      0.61 o 
  -2  -3  10        1.79        1.74      0.46 o 
  -1  -3  10        5.74        6.31      0.74 o 
   0  -3  10       20.34       21.46      1.00 o 
   1  -3  10        0.24       -0.51      0.71 o 
   2  -3  10        7.61        8.77      0.84 o 
  -8  -2  10        2.84        3.70      0.60 o 
  -7  -2  10       12.38       13.50      0.66 o 
  -6  -2  10        2.27        1.99      0.53 o 
  -5  -2  10       16.79       14.47      0.66 o 
  -4  -2  10        5.24        5.62      0.56 o 
  -3  -2  10       14.40       14.48      0.58 o 
  -2  -2  10        0.60        0.21      0.46 o 
  -1  -2  10       20.65       23.31      0.94 o 
   0  -2  10        0.84        1.03      0.70 o 
   1  -2  10        8.29        7.19      0.77 o 
   2  -2  10        0.78       -0.87      0.87 o 
  -8  -1  10       16.68       18.11      0.71 o 
  -7  -1  10        0.48        0.75      0.61 o 
  -6  -1  10        0.45        0.10      0.54 o 
  -5  -1  10        6.85        4.73      0.51 o 
  -4  -1  10        3.40        4.13      0.49 o 
  -3  -1  10        9.79        8.53      0.52 o 
  -2  -1  10       16.62       19.00      0.51 o 
  -1  -1  10       21.87       20.56      0.95 o 
   0  -1  10        8.50        7.57      0.79 o 
   1  -1  10        2.30        1.28      0.69 o 
   2  -1  10       17.98       19.09      1.08 o 
  -7   0  10       21.04       23.13      1.73 o 
  -6   0  10        3.32        3.20      1.36 o 
  -5   0  10       15.19       16.07      0.64 o 
  -4   0  10        2.68        2.92      0.52 o 
  -3   0  10        9.55        8.48      0.81 o 
  -2   0  10       28.39       28.40      1.85 o 
  -1   0  10        0.00       -0.77      0.77 o 
   0   0  10       12.78       15.23      0.94 o 
   1   0  10        7.87        8.83      0.88 o 
  -7   1  10        7.46        6.14      1.93 o 
  -6   1  10        5.82        7.72      0.97 o 
  -5   1  10       10.12       10.47      0.91 o 
  -4   1  10        1.08        0.43      0.80 o 
  -3   1  10        0.85        0.19      0.64 o 
  -2   1  10        0.66        2.31      0.74 o 
  -1   1  10       48.99       52.37      3.05 o 
   0   1  10        1.98        2.71      0.79 o 
   1   1  10       19.35       24.68      1.14 o 
  -6   2  10       18.03       20.30      1.10 o 
  -5   2  10        0.44        0.01      0.84 o 
  -4   2  10        3.11        2.73      0.85 o 
  -3   2  10        1.76        0.26      0.78 o 
  -2   2  10        2.09        3.08      0.67 o 
  -1   2  10        1.12        2.02      0.49 o 
   0   2  10       39.14       43.05      1.25 o 
  -5   3  10        6.89        5.92      0.91 o 
  -4   3  10        1.46        0.52      0.86 o 
  -3   3  10        1.13        1.60      0.81 o 
  -2   3  10        4.12        2.78      0.57 o 
  -4  -5  11        0.37        1.44      0.70 o 
  -3  -5  11        5.33       10.35      0.93 o 
  -2  -5  11       20.89       20.81      0.98 o 
  -1  -5  11       12.33       12.83      0.86 o 
  -5  -4  11        0.16        0.22      0.56 o 
  -4  -4  11       13.50       14.32      0.93 o 
  -3  -4  11        0.52        1.61      0.75 o 
  -2  -4  11       11.71       11.50      0.89 o 
  -1  -4  11        2.13        1.33      0.75 o 
   0  -4  11        0.26       -0.60      0.80 o 
  -6  -3  11        0.01       -0.48      0.53 o 
  -5  -3  11        9.28       10.36      0.69 o 
  -4  -3  11        0.59       -0.11      0.55 o 
  -3  -3  11       28.56       30.38      1.14 o 
  -2  -3  11        0.06       -0.63      0.71 o 
  -1  -3  11        6.88        6.63      0.82 o 
   0  -3  11        0.53        0.75      0.71 o 
  -6  -2  11       10.06        9.54      0.67 o 
  -5  -2  11        0.52        0.33      0.54 o 
  -4  -2  11        6.16        5.18      0.55 o 
  -3  -2  11        0.19        0.41      0.48 o 
  -2  -2  11       10.44        9.96      0.84 o 
  -1  -2  11        0.76        0.08      0.68 o 
   0  -2  11        9.29       10.61      0.95 o 
  -6  -1  11       15.55       17.68      1.00 o 
  -5  -1  11        7.07        6.10      0.75 o 
  -4  -1  11        0.60        0.79      0.46 o 
  -3  -1  11       17.09       19.27      0.69 o 
  -1  -1  11        0.18       -0.18      0.70 o 
  -5   0  11        3.76        2.56      0.90 o 
  -4   0  11        0.67        0.65      0.83 o 
  -3   0  11        8.36        9.67      0.82 o 
  -2   0  11        4.95        5.67      0.82 o 
  -1   0  11       25.79       21.97      1.05 o 
  -4   1  11        5.48        5.26      0.93 o 
  -3   1  11        4.37        4.24      0.84 o 
                                                 
